# Supplementary material for: Synthetic gene regulation for independent external induction of the Saccharomyces cerevisiae pseudohyphal growth phenotype
Source: Commun Biol. 2018 Jan 22;1:7. doi: 10.1038/s42003-017-0008-0 (PMC6123699; doi:10.1038/s42003-017-0008-0)
Supplement: Supplementary file 6 — Supplementary Data 1 [file 42003_2017_8_MOESM6_ESM.zip]

Archive with 6 entries (5 files):
- Plasmid maps/Plasmid maps/
- Plasmid maps/Plasmid maps/pgpy002.txt
- Plasmid maps/Plasmid maps/pgpy003.txt
- Plasmid maps/Plasmid maps/pgpy006.txt
- Plasmid maps/Plasmid maps/pgpy062.txt
- Plasmid maps/Plasmid maps/pgpy102.txt
