# Supplementary material for: Synthetic gene regulation for independent external induction of the Saccharomyces cerevisiae pseudohyphal growth phenotype
Source: Commun Biol. 2018 Jan 22;1:7. doi: 10.1038/s42003-017-0008-0 (PMC6123699; doi:10.1038/s42003-017-0008-0)
Supplement: Supplementary file 6 — Supplementary Data 1 [file 42003_2017_8_MOESM6_ESM.zip › Plasmid maps/Plasmid maps/pgpy002.txt]

LOCUS       pGPY002                 8133 bp ds-DNA     circular     27-NOV-2017
DEFINITION  .
COMMENT     ApEinfo:methylated:1                                               
FEATURES             Location/Qualifiers
     misc_feature    5024..5024
                     /label="New Feature"
                     /ApEinfo_revcolor=#ec383d
                     /ApEinfo_fwdcolor=#ec383d
     misc_feature    4749..5849
                     /label="PHD1 (S92F)"
                     /ApEinfo_revcolor=#75c6a9
                     /ApEinfo_fwdcolor=#75c6a9
     misc_feature    5022..5022
                     /label="New Feature"
                     /ApEinfo_revcolor=#ec383d
                     /ApEinfo_fwdcolor=#ec383d
     misc_feature    4278..4733
                     /label="Gal1 prom"
                     /ApEinfo_revcolor=#f58a5e
                     /ApEinfo_fwdcolor=#f58a5e
     misc_feature    4609..4626
                     /label="tetO2"
                     /ApEinfo_revcolor=#85dae9
                     /ApEinfo_fwdcolor=#85dae9
     misc_feature    complement(3366..3771)
                     /label="TEF1 pr"
                     /ApEinfo_revcolor=#85dae9
                     /ApEinfo_fwdcolor=#85dae9
     misc_feature    4630..4647
                     /label="tetO2"
                     /ApEinfo_revcolor=#85dae9
                     /ApEinfo_fwdcolor=#85dae9
     misc_feature    504..1162
                     /label="HIS3"
                     /ApEinfo_revcolor=#f8d3a9
                     /ApEinfo_fwdcolor=#f8d3a9
     misc_feature    complement(2270..3352)
                     /label="LacI"
                     /ApEinfo_revcolor=#ff9ccd
                     /ApEinfo_fwdcolor=#ff9ccd
     misc_feature    3782..4270
                     /label="ura3 buffer"
                     /ApEinfo_revcolor=#85dae9
                     /ApEinfo_fwdcolor=#85dae9
     misc_feature    complement(7074..7933)
                     /label="AmpR"
                     /ApEinfo_revcolor=#f58a5e
                     /ApEinfo_fwdcolor=#f58a5e
ORIGIN
        1 tcgcgcgttt cggtgatgac ggtgaaaacc tctgacacat gcagctcccg gagacggtca
       61 cagcttgtct gtaagcggat gccgggagca gacaagcccg tcagggcgcg tcagcgggtg
      121 ttggcgggtg tcggggctgg cttaactatg cggcatcaga gcagattgta ctgagagtgc
      181 accataaatt cccgttttaa gagcttggtg agcgctagga gtcactgcca ggtatcgttt
      241 gaacacggca ttagtcaggg aagtcataac acagtccttt cccgcaattt tctttttcta
      301 ttactcttgg cctcctctag tacactctat atttttttat gcctcggtaa tgattttcat
      361 tttttttttt cccctagcgg atgactcttt ttttttctta gcgattggca ttatcacata
      421 atgaattata cattatataa agtaatgtga tttcttcgaa gaatatacta aaaaatgagc
      481 aggcaagata aacgaaggca aagatgacag agcagaaagc cctagtaaag cgtattacaa
      541 atgaaaccaa gattcagatt gcgatctctt taaagggtgg tcccctagcg atagagcact
      601 cgatcttccc agaaaaagag gcagaagcag tagcagaaca ggccacacaa tcgcaagtga
      661 ttaacgtcca cacaggtata gggtttctgg accatatgat acatgctctg gccaagcatt
      721 ccggctggtc gctaatcgtt gagtgcattg gtgacttaca catagacgac catcacacca
      781 ctgaagactg cgggattgct ctcggtcaag cttttaaaga ggccctactg gcgcgtggag
      841 taaaaaggtt tggatcagga tttgcgcctt tggatgaggc actttccaga gcggtggtag
      901 atctttcgaa caggccgtac gcagttgtcg aacttggttt gcaaagggag aaagtaggag
      961 atctctcttg cgagatgatc ccgcattttc ttgaaagctt tgcagaggct agcagaatta
     1021 ccctccacgt tgattgtctg cgaggcaaga atgatcatca ccgtagtgag agtgcgttca
     1081 aggctcttgc ggttgccata agagaagcca cctcgcccaa tggtaccaac gatgttccct
     1141 ccaccaaagg tgttcttatg tagtgacacc gattatttaa agctgcagca tacgatatat
     1201 atacatgtgt atatatgtat acctatgaat gtcagtaagt atgtatacga acagtatgat
     1261 actgaagatg acaaggtaat gcatcattct atacgtgtca ttctgaacga ggcgcgcttt
     1321 ccttttttct ttttgctttt tctttttttt tctcttgaac tcgacggatc tatgcggtgt
     1381 gaaataccgc acagatgcgt aaggagaaaa taccgcatca ggaaattgta aacgttaata
     1441 ttttgttaaa attcgcgtta aatttttgtt aaatcagctc attttttaac caataggccg
     1501 aaatcggcaa aatcccttat aaatcaaaag aatagaccga gatagggttg agtgttgttc
     1561 cagtttggaa caagagtcca ctattaaaga acgtggactc caacgtcaaa gggcgaaaaa
     1621 ccgtctatca gggcgatggc ccactacgtg aaccatcacc ctaatcaagt tttttggggt
     1681 cgaggtgccg taaagcacta aatcggaacc ctaaagggag cccccgattt agagcttgac
     1741 ggggaaagcc ggcgaacgtg gcgagaaagg aagggaagaa agcgaaagga gcgggcgcta
     1801 gggcgctggc aagtgtagcg gtcacgctgc gcgtaaccac cacacccgcc gcgcttaatg
     1861 cgccgctaca gggcgcgtcg cgccattcgc cattcaggct gcgcaactgt tgggaagggc
     1921 gatcggtgcg ggcctcttcg ctattacgcc agctgaattg gagcgacctc atgctatacc
     1981 tgagaaagca acctgaccta caggaaagag ttactcaaga ataagaattt tcgttttaaa
     2041 acctaagagt cactttaaaa tttgtataca cttatttttt ttataactta tttaataata
     2101 aaaatcataa atcataagaa attcgcttat ttagaagtgt caacaacgta tctaccaacg
     2161 atttgaccct tttccatctt ttcgtaaatt tctggcaagg tagacaagcc gacaaccttg
     2221 attggagact tgaccaaacc tctggcgaag aattgttaat taagagctct cactgcccac
     2281 tttccagtct ggaaacctgt cttgctagct gcatgagtga atcagccaat gcccggggag
     2341 aggcagtttg tgtattgggt gccagggtgg tttttctctt caccagtgag actggcaaca
     2401 gctgattgcc cttcaccgcc tggccctgag agagttgcag caagcggtcc acgctggttt
     2461 gccccagcag gcgaaaatcc tgtttgatgg tggttaacgg cgggatataa catgagctgt
     2521 cttcggtatc gtcgtatccc actaccgaga tatctgcacc aactctcagc ccagactcag
     2581 taatggctct cattgcaccc agtgccatct gatcattggc aaccagcatt gcagtgggaa
     2641 caatgccctc attcagcatt tgcatggttt gttgaaaccc agacatggca ctccagtccc
     2701 cttctctttc agctattggc tgaatttgat tcctagtgag atatttatgc cagccggcca
     2761 gtctcagcct tgctgagaca gaactgagtg ggcccgcaag cagtgcaatt tgctggtgtc
     2821 ccaatgcaac cagatgctcc acacccagtc ttgtaccatc ttcatgggag aaaataatac
     2881 tgttgatggg tgtctggtca gagacatcaa gaaagagtgc tggaacatta gtgcaggcag
     2941 cttccacagc aatggcatcc tggtcatcca gtggatagtt aatgatcagc ccactgactc
     3001 tttgtgccag aagattgtgc acagcagctt tacaggcttc aactccactt ctttctacca
     3061 ttgacaccac cacagaggct cccagttgat cagctctaga tttaatggct gccacaattt
     3121 gagatggtgc atgcagggcc agactggagg tggcaactcc aatcagcaag ctctgtttgc
     3181 ctgccagttg ttgtgccact ctgttgggaa tgtaattcag ctctgccatg gctgcttcca
     3241 ctttttccct ggttttggca gaaacatggc tggcctggtt caccactctg gaaacagtct
     3301 gataagagac accggcatac tctgcgacat catacaatgt tactggtttc attttaataa
     3361 ctagtaaaac ttagattaga ttgctatgct ttctttctaa tgagcaagaa gtaaaaaaag
     3421 ttgtaataga acaagaaaaa tgaaactgaa acttgagaaa ttgaagaccg tttattaact
     3481 taaatatcaa tgggaggtca tcgaaagaga aaaaaatcaa aaaaaaaatt ttcaagaaaa
     3541 agaaacgtga taaaaatttt tattgccttt ttcgacgaag aaaaagaaac gaggcggtct
     3601 cttttttctt ttccaaacct ttagtacggg taattaacga caccctagag gaagaaagag
     3661 gggaaattta gtatgctgtg cttgggtgtt ttgaagtggt acggcgatgc gcggagtccg
     3721 agaaaatctg gaagagtaaa aaaggagtag aaacattttg aagctatggt gtggcggccg
     3781 catcttgact gatttttcca tggagggcac agttaagccg ctaaaggcat tatccgccaa
     3841 gtacaatttt ttactcttcg aagacagaaa atttgctgac attggtaata cagtcaaatt
     3901 gcagtactct gcgggtgtat acagaatagc agaatgggca gacattacga atgcacacgg
     3961 tgtggtgggc ccaggtattg ttagcggttt gaagcaggcg gcagaagaag taacaaagga
     4021 acctagaggc cttttgatgt tagcagaatt gtcatgcaag ggctccctat ctactggaga
     4081 atatactaag ggtactgttg acattgcgaa gagcgacaaa gattttgtta tcggctttat
     4141 tgctcaaaga gacatgggtg gaagagatga aggttacgat tggttgatta tgacacccgg
     4201 tgtgggttta gatgacaagg gagacgcatt gggtcaacag tatagaaccg tggatgatgt
     4261 ggtctctaca ggaattcgaa gtacggatta gaagccgccg agcgggtgac agccctccga
     4321 aggaagactc tcctccgtgc gtcctcgtct tcaccggtcg cgttcctgaa acgcagatgt
     4381 gcctcgcgcc gcactgctcc gaacaataaa gattctacaa tactagcttt tatggttatg
     4441 aagaggaaaa attggcagta acctggcccc acaaaccttc aaatgaacga atcaaattaa
     4501 caaccatagg atgataatgc gattagtttt ttagccttat ttctggggta ctgcagcagc
     4561 gaagcgatga tttttgatct attaacagat atataaatgc aaaaactgtc cctatcagtg
     4621 atagagatct ccctatcagt gatagagata ttacttctta ttcaaatgta ataaaagtat
     4681 caacaaaaaa ttgttaatat acctctatac tttaacgtca aggagaaaaa accccggatc
     4741 ctattaaaAT GTACCATGTT CCTGAAATGA GGCTACATTA CCCCCTGGTG AACACTCAAT
     4801 CTAACGCCGC AATAACACCC ACCAGAAGTT ACGACAATAC CCTTCCTTCG TTTAACGAGC
     4861 TATCACACCA GAGTACAATC AATCTTCCAT TCGTCCAACG CGAAACTCCA AACGCATATG
     4921 CTAATGTTGC CCAATTAGCT ACGTCGCCAA CTCAGGCTAA ATCAGGGTAT TATTGTCGCT
     4981 ATTATGCTGT GCCTTTTCCC ACATATCCAC AACAACCACA ATTTCCATAT CAACAAGCTG
     5041 TACTTCCTTA TGCCACCATT CCCAACAGCA ATTTCCAACC ATCTTCTTTC CCTGTGATGG
     5101 CAGTGATGCC TCCAGAGGTT CAATTTGATG GATCATTCTT GAACACCTTA CATCCTCACA
     5161 CAGAGTTGCC TCCAATCATT CAAAACACTA ATGATACTAG CGTCGCACGT CCAAATAACC
     5221 TTAAATCAAT AGCAGCAGCG TCACCAACAG TGACAGCAAC AACAAGAACA CCTGGCGTCA
     5281 GTTCAACGTC AGTTCTCAAA CCACGCGTTA TAACTACGAT GTGGGAAGAT GAGAATACTA
     5341 TCTGCTACCA AGTAGAGGCG AACGGTATAT CAGTCGTGCG TAGGGCTGAC AACAACATGA
     5401 TTAACGGCAC CAAGTTGTTG AATGTCACGA AGATGACAAG GGGGAGAAGG GATGGAATAT
     5461 TAAGATCCGA GAAGGTTAGG GAAGTCGTGA AGATTGGCTC CATGCACCTC AAGGGTGTTT
     5521 GGATTCCTTT CGAAAGGGCT TATATCCTGG CTCAACGTGA ACAGATTCTA GATCATCTGT
     5581 ACCCGCTCTT CGTCAAAGAT ATAGAATCCA TTGTTGATGC CAGAAAGCCC AGCAACAAGG
     5641 CATCTTTGAC CCCCAAATCT AGCCCTGCCC CCATCAAGCA AGAACCATCT GATAATAAAC
     5701 ACGAAATTGC TACTGAAATT AAGCCGAAGA GTATTGATGC TTTATCGAAT GGAGCATCTA
     5761 CTCAGGGTGC TGGCGAACTG CCCCACTTAA AAATCAACCA TATCGATACT GAGGCCCAAA
     5821 CAAGTAGAGC AAAAAATGAA TTATCATAAc tcgagtaagc ttggtaccgc ggctagctaa
     5881 gatccgctct aaccgaaaag gaaggagtta gacaacctga agtctaggtc cctatttatt
     5941 tttttatagt tatgttagta ttaagaacgt tatttatatt tcaaattttt cttttttttc
     6001 tgtacagacg cgtgtacgca tgtaacatta tactgaaaac cttgcttgag aaggttttgg
     6061 gacgctcgaa gatccagctg cattaatgaa tcggccaacg cgcggggaga ggcggtttgc
     6121 gtattgggcg ctcttccgct tcctcgctca ctgactcgct gcgctcggtc gttcggctgc
     6181 ggcgagcggt atcagctcac tcaaaggcgg taatacggtt atccacagaa tcaggggata
     6241 acgcaggaaa gaacatgtga gcaaaaggcc agcaaaaggc caggaaccgt aaaaaggccg
     6301 cgttgctggc gtttttccat aggctccgcc cccctgacga gcatcacaaa aatcgacgct
     6361 caagtcagag gtggcgaaac ccgacaggac tataaagata ccaggcgttt ccccctggaa
     6421 gctccctcgt gcgctctcct gttccgaccc tgccgcttac cggatacctg tccgcctttc
     6481 tcccttcggg aagcgtggcg ctttctcata gctcacgctg taggtatctc agttcggtgt
     6541 aggtcgttcg ctccaagctg ggctgtgtgc acgaaccccc cgttcagccc gaccgctgcg
     6601 ccttatccgg taactatcgt cttgagtcca acccggtaag acacgactta tcgccactgg
     6661 cagcagccac tggtaacagg attagcagag cgaggtatgt aggcggtgct acagagttct
     6721 tgaagtggtg gcctaactac ggctacacta gaaggacagt atttggtatc tgcgctctgc
     6781 tgaagccagt taccttcgga aaaagagttg gtagctcttg atccggcaaa caaaccaccg
     6841 ctggtagcgg tggttttttt gtttgcaagc agcagattac gcgcagaaaa aaaggatctc
     6901 aagaagatcc tttgatcttt tctacggggt ctgacgctca gtggaacgaa aactcacgtt
     6961 aagggatttt ggtcatgaga ttatcaaaaa ggatcttcac ctagatcctt ttaaattaaa
     7021 aatgaagttt taaatcaatc taaagtatat atgagtaaac ttggtctgac agttaccaat
     7081 gcttaatcag tgaggcacct atctcagcga tctgtctatt tcgttcatcc atagttgcct
     7141 gactccccgt cgtgtagata actacgatac gggagggctt accatctggc cccagtgctg
     7201 caatgatacc gcgagaccca cgctcaccgg ctccagattt atcagcaata aaccagccag
     7261 ccggaagggc cgagcgcaga agtggtcctg caactttatc cgcctccatc cagtctatta
     7321 attgttgccg ggaagctaga gtaagtagtt cgccagttaa tagtttgcgc aacgttgttg
     7381 ccattgctac aggcatcgtg gtgtcacgct cgtcgtttgg tatggcttca ttcagctccg
     7441 gttcccaacg atcaaggcga gttacatgat cccccatgtt gtgcaaaaaa gcggttagct
     7501 ccttcggtcc tccgatcgtt gtcagaagta agttggccgc agtgttatca ctcatggtta
     7561 tggcagcact gcataattct cttactgtca tgccatccgt aagatgcttt tctgtgactg
     7621 gtgagtactc aaccaagtca ttctgagaat agtgtatgcg gcgaccgagt tgctcttgcc
     7681 cggcgtcaat acgggataat accgcgccac atagcagaac tttaaaagtg ctcatcattg
     7741 gaaaacgttc ttcggggcga aaactctcaa ggatcttacc gctgttgaga tccagttcga
     7801 tgtaacccac tcgtgcaccc aactgatctt cagcatcttt tactttcacc agcgtttctg
     7861 ggtgagcaaa aacaggaagg caaaatgccg caaaaaaggg aataagggcg acacggaaat
     7921 gttgaatact catactcttc ctttttcaat attattgaag catttatcag ggttattgtc
     7981 tcatgagcgg atacatattt gaatgtattt agaaaaataa acaaataggg gttccgcgca
     8041 catttccccg aaaagtgcca cctgacgtct aagaaaccat tattatcatg acattaacct
     8101 ataaaaatag gcgtatcacg aggccctttc gtc
//
