# Supplementary material for: Synthetic gene regulation for independent external induction of the Saccharomyces cerevisiae pseudohyphal growth phenotype
Source: Commun Biol. 2018 Jan 22;1:7. doi: 10.1038/s42003-017-0008-0 (PMC6123699; doi:10.1038/s42003-017-0008-0)
Supplement: Supplementary file 6 — Supplementary Data 1 [file 42003_2017_8_MOESM6_ESM.zip › Plasmid maps/Plasmid maps/pgpy003.txt]

LOCUS       pGPY003                10024 bp ds-DNA     circular     27-NOV-2017
DEFINITION  .
FEATURES             Location/Qualifiers
     misc_feature    4374..4862
                     /label="ura3 buffer"
                     /ApEinfo_revcolor=#85dae9
                     /ApEinfo_fwdcolor=#85dae9
     misc_feature    complement(3321..3943)
                     /label="tetR"
                     /ApEinfo_revcolor=#85dae9
                     /ApEinfo_fwdcolor=#85dae9
     misc_feature    complement(663..1768)
                     /label="leu2"
                     /ApEinfo_revcolor=#84b0dc
                     /ApEinfo_fwdcolor=#84b0dc
     misc_feature    5222..5239
                     /label="tetO2"
                     /ApEinfo_revcolor=#85dae9
                     /ApEinfo_fwdcolor=#85dae9
     misc_feature    4870..5325
                     /label="Gal1 prom"
                     /ApEinfo_revcolor=#f58a5e
                     /ApEinfo_fwdcolor=#f58a5e
     misc_feature    complement(8964..9823)
                     /label="AmpR"
                     /ApEinfo_revcolor=#85dae9
                     /ApEinfo_fwdcolor=#85dae9
     misc_feature    5341..7740
                     /label="FLO8"
                     /ApEinfo_revcolor=#85dae9
                     /ApEinfo_fwdcolor=#85dae9
     misc_feature    complement(3958..4363)
                     /label="TEF1 pr"
                     /ApEinfo_revcolor=#85dae9
                     /ApEinfo_fwdcolor=#85dae9
     misc_feature    5764..5766
                     /label="New Feature"
                     /ApEinfo_revcolor=#85dae9
                     /ApEinfo_fwdcolor=#85dae9
     misc_feature    5201..5218
                     /label="tetO2"
                     /ApEinfo_revcolor=#85dae9
                     /ApEinfo_fwdcolor=#85dae9
ORIGIN
        1 tcgcgcgttt cggtgatgac ggtgaaaacc tctgacacat gcagctcccg gagacggtca
       61 cagcttgtct gtaagcggat gccgggagca gacaagcccg tcagggcgcg tcagcgggtg
      121 ttggcgggtg tcggggctgg cttaactatg cggcatcaga gcagattgta ctgagagtgc
      181 accatatcga ctacgtcgta aggccgtttc tgacagagta aaattcttga gggaactttc
      241 accattatgg gaaatgcttc aagaaggtat tgacttaaac tccatcaaat ggtcaggtca
      301 ttgagtgttt tttatttgtt gtattttttt ttttttagag aaaatcctcc aatatcaaat
      361 taggaatcgt agtttcatga ttttctgtta cacctaactt tttgtgtggt gccctcctcc
      421 ttgtcaatat taatgttaaa gtgcaattct ttttccttat cacgttgagc cattagtatc
      481 aatttgctta cctgtattcc tttactatcc tcctttttct ccttcttgat aaatgtatgt
      541 agattgcgta tatagtttcg tctaccctat gaacatattc cattttgtaa tttcgtgtcg
      601 tttctattat gaatttcatt tataaagttt atgtacaaat atcataaaaa aagagaatct
      661 ttttaagcaa ggattttctt aacttcttcg gcgacagcat caccgacttc ggtggtactg
      721 ttggaaccac ctaaatcacc agttctgata cctgcatcca aaaccttttt aactgcatct
      781 tcaatggcct taccttcttc aggcaagttc aatgacaatt tcaacatcat tgcagcagac
      841 aagatagtgg cgatagggtc aaccttattc tttggcaaat ctggagcaga accgtggcat
      901 ggttcgtaca aaccaaatgc ggtgttcttg tctggcaaag aggccaagga cgcagatggc
      961 aacaaaccca aggaacctgg gataacggag gcttcatcgg agatgatatc accaaacatg
     1021 ttgctggtga ttataatacc atttaggtgg gttgggttct taactaggat catggcggca
     1081 gaatcaatca attgatgttg aaccttcaat gtagggaatt cgttcttgat ggtttcctcc
     1141 acagtttttc tccataatct tgaagaggcc aaaagattag ctttatccaa ggaccaaata
     1201 ggcaatggtg gctcatgttg tagggccatg aaagcggcca ttcttgtgat tctttgcact
     1261 tctggaacgg tgtattgttc actatcccaa gcgacaccat caccatcgtc ttcctttctc
     1321 ttaccaaagt aaatacctcc cactaattct ctgacaacaa cgaagtcagt acctttagca
     1381 aattgtggct tgattggaga taagtctaaa agagagtcgg atgcaaagtt acatggtctt
     1441 aagttggcgt acaattgaag ttctttacgg atttttagta aaccttgttc aggtctaaca
     1501 ctaccggtac cccatttagg accagccaca gcacctaaca aaacggcatc aaccttcttg
     1561 gaggcttcca gcgcctcatc tggaagtggg acacctgtag catcgatagc agcaccacca
     1621 attaaatgat tttcgaaatc gaacttgaca ttggaacgaa catcagaaat agctttaaga
     1681 accttaatgg cttcggctgt gatttcttga ccaacgtggt cacctggcaa aacgacgatc
     1741 ttcttagggg cagacatagg ggcagacatt agaatggtat atccttgaaa tatatatata
     1801 tattgctgaa atgtaaaagg taagaaaagt tagaaagtaa gacgattgct aaccacctat
     1861 tggaaaaaac aataggtcct taaataatat tgtcaacttc aagtattgtg atgcaagcat
     1921 ttagtcatga acgcttctct attctatatg aaaagccggt tccggcctct cacctttcct
     1981 ttttctccca atttttcagt tgaaaaaggt atatgcgtca ggcgacctct gaaattaaca
     2041 aaaaatttcc agtcatcgaa tttgattctg tgcgatagcg cccctgtgtg ttctcgttat
     2101 gttgaggaaa aaaataatgg ttgctaagag attcgaactc ttgcatctta cgatacctga
     2161 gtattcccac agttaactgc ggtcaagata tttcttgaat caggcgcctt agaccgctcg
     2221 gccaaacaac caattacttg ttgagaaata gagtataatt atcctataaa tataacgttt
     2281 ttgaacacac atgaacaagg aagtacagga caattgattt tgaagagaat gtggattttg
     2341 atgtaattgt tgggattcca tttttaataa ggcaataata ttaggtatgt ggatatacta
     2401 gaagttctcc tcgaccgtcg atatgcggtg tgaaataccg cacagatgcg taaggagaaa
     2461 ataccgcatc aggaaattgt aaacgttaat attttgttaa aattcgcgtt aaatttttgt
     2521 taaatcagct cattttttaa ccaataggcc gaaatcggca aaatccctta taaatcaaaa
     2581 gaatagaccg agatagggtt gagtgttgtt ccagtttgga acaagagtcc actattaaag
     2641 aacgtggact ccaacgtcaa agggcgaaaa accgtctatc agggcgatgg cccactacgt
     2701 gaaccatcac cctaatcaag ttttttgggg tcgaggtgcc gtaaagcact aaatcggaac
     2761 cctaaaggga gcccccgatt tagagcttga cggggaaagc cggcgaacgt ggcgagaaag
     2821 gaagggaaga aagcgaaagg agcgggcgct agggcgctgg caagtgtagc ggtcacgctg
     2881 cgcgtaacca ccacacccgc cgcgcttaat gcgccgctac agggcgcgtc gcgccattcg
     2941 ccattcaggc tgcgcaactg ttgggaaggg cgatcggtgc gggcctcttc gctattacgc
     3001 cagctgaatt ggagcgacct catgctatac ctgagaaagc aacctgacct acaggaaaga
     3061 gttactcaag aataagaatt ttcgttttaa aacctaagag tcactttaaa atttgtatac
     3121 acttattttt tttataactt atttaataat aaaaatcata aatcataaga aattcgctta
     3181 tttagaagtg tcaacaacgt atctaccaac gatttgaccc ttttccatct tttcgtaaat
     3241 ttctggcaag gtagacaagc cgacaacctt gattggagac ttgaccaaac ctctggcgaa
     3301 gaattgttaa ttaagagctc ttaagaccca ctttcacatt taagttgttt ttctaatccg
     3361 catatgatca attcaaggcc gaataagaag gctggctctg caccttggtg atcaaataat
     3421 tcgatagctt gtcgtaataa tggcggcata ctatcagtag taggtgtttc cctttcttct
     3481 ttagcgactt gatgctcttg atcttccaat acgcaaccta aagtaaaatg ccccacagcg
     3541 ctgagtgcat ataatgcatt ctctagtgaa aaaccttgtt ggcataaaaa ggctaattga
     3601 ttttcgagag tttcatactg tttttctgta ggccgtgtac ctaaatgtac ttttgctcca
     3661 tcgcgatgac ttagtaaagc acatctaaaa cttttagcgt tattacgtaa aaaatcttgc
     3721 cagctttccc cttctaaagg gcaaaagtga gtatggtgcc tatctaacat ctcaatggct
     3781 aaggcgtcga gcaaagcccg cttatttttt acatgccaat acaatgtagg ctgctctaca
     3841 cctagcttct gggcgagttt acgggttgtt aaaccttcga ttccgacctc attaagcagc
     3901 tctaatgcgc tgttaatcac tttactttta tctaatctag acattttaat aactagtaaa
     3961 acttagatta gattgctatg ctttctttct aatgagcaag aagtaaaaaa agttgtaata
     4021 gaacaagaaa aatgaaactg aaacttgaga aattgaagac cgtttattaa cttaaatatc
     4081 aatgggaggt catcgaaaga gaaaaaaatc aaaaaaaaaa ttttcaagaa aaagaaacgt
     4141 gataaaaatt tttattgcct ttttcgacga agaaaaagaa acgaggcggt ctcttttttc
     4201 ttttccaaac ctttagtacg ggtaattaac gacaccctag aggaagaaag aggggaaatt
     4261 tagtatgctg tgcttgggtg ttttgaagtg gtacggcgat gcgcggagtc cgagaaaatc
     4321 tggaagagta aaaaaggagt agaaacattt tgaagctatg gtgtggcggc cgcatcttga
     4381 ctgatttttc catggagggc acagttaagc cgctaaaggc attatccgcc aagtacaatt
     4441 ttttactctt cgaagacaga aaatttgctg acattggtaa tacagtcaaa ttgcagtact
     4501 ctgcgggtgt atacagaata gcagaatggg cagacattac gaatgcacac ggtgtggtgg
     4561 gcccaggtat tgttagcggt ttgaagcagg cggcagaaga agtaacaaag gaacctagag
     4621 gccttttgat gttagcagaa ttgtcatgca agggctccct atctactgga gaatatacta
     4681 agggtactgt tgacattgcg aagagcgaca aagattttgt tatcggcttt attgctcaaa
     4741 gagacatggg tggaagagat gaaggttacg attggttgat tatgacaccc ggtgtgggtt
     4801 tagatgacaa gggagacgca ttgggtcaac agtatagaac cgtggatgat gtggtctcta
     4861 caggaattcg aagtacggat tagaagccgc cgagcgggtg acagccctcc gaaggaagac
     4921 tctcctccgt gcgtcctcgt cttcaccggt cgcgttcctg aaacgcagat gtgcctcgcg
     4981 ccgcactgct ccgaacaata aagattctac aatactagct tttatggtta tgaagaggaa
     5041 aaattggcag taacctggcc ccacaaacct tcaaatgaac gaatcaaatt aacaaccata
     5101 ggatgataat gcgattagtt ttttagcctt atttctgggg tactgcagca gcgaagcgat
     5161 gatttttgat ctattaacag atatataaat gcaaaaactg tccctatcag tgatagagat
     5221 ctccctatca gtgatagaga tattacttct tattcaaatg taataaaagt atcaacaaaa
     5281 aattgttaat atacctctat actttaacgt caaggagaaa aaaccccgga tcctattaaa
     5341 ATGAGTTATA AAGTGAATAG TTCGTATCCA GATTCAATTC CTCCCACGGA ACAACCGTAC
     5401 ATGGCAAGCC AGTATAAACA AGATTTGCAG AGTAATATTG CAATGGCAAC GAATAGTGAA
     5461 CAGCAGCGAC AACAACAGCA GCAGCAGCAA CAGCAGCAAC AGCAGTGGAT AAATCAACCT
     5521 ACGGCGGAAA ATTCGGATTT GAAGGAAAAA ATGAACTGCA AGAATACGCT CAATGAGTAC
     5581 ATATTTGACT TTCTTACGAA GTCGTCTTTG AAAAACACTG CAGCAGCCTT TGCTCAAGAT
     5641 GCGCACCTAG ATAGAGACAA AGGCCAAAAC CCAGTCGACG GACCCAAATC TAAAGAAAAC
     5701 AATGGTAACC AGAATACGTT CTCGAAGGTA GTAGATACAC CTCAAGGCTT TTTGTATGAA
     5761 TGGTGGCAAA TATTCTGGGA CATCTTTAAT ACCAGTTCTT CCAGAGGTGG CTCAGAGTTC
     5821 GCTCAGCAAT ATTATCAACT AGTTCTTCAA GAACAAAGGC AGGAACAAAT ATATAGAAGC
     5881 TTGGCTGTTC ATGCGGCAAG GCTACAACAC GATGCAGAAC GAAGAGGGGA ATATAGTAAC
     5941 GAGGACATAG ACCCCATGCA CTTGGCTGCT ATGATGCTAG GAAATCCTAT GGCACCTGCG
     6001 GTTCAAATGC GCAATGTTAA TATGAACCCT ATACCAATTC CTATGGTTGG TAACCCTATC
     6061 GTTAATAATT TTTCCATTCC ACCATACAAT AATGCAAACC CCACGACTGG TGCAACTGCT
     6121 GTTGCTCCCA CAGCGCCGCC TTCCGGCGAT TTTACAAATG TAGGGCCAAC CCAGAATCGG
     6181 AGTCAAAACG TTACTGGCTG GCCAGTCTAT AATTATCCAA TGCAACCCAC TACGGAAAAT
     6241 CCAGTGGGAA ACCCGTGTAA CAATAATACC ACAAATAATA CAACTAATAA CAAATCTCCA
     6301 GTGAACCAAC CTAAAAGTTT AAAAACTATG CATTCAACAG ATAAACCAAA TAATGTCCCG
     6361 ACGTCAAAAT CTACAAGAAG TAGATCTGCA ACCTCAAAAG CGAAGGGTAA AGTTAAAGCC
     6421 GGTCTAGTGG CTAAGAGACG AAGAAAAAAT AATACCGCTA CAGTTTCCGC GGGATCGACG
     6481 AACGCTTGTT CGCCAAATAT TACCACACCA GGCTCAACAA CAAGTGAACC CGCTATGGTA
     6541 GGTTCAAGAG TAAATAAGAC TCCAAGATCA GATATTGCTA CTAACTTCCG CAATCAAGCA
     6601 ATAATATTTG GCGAGGAAGA TATTTATTCT AATTCCAAAT CTAGCCCATC GTTGGATGGA
     6661 GCATCACCTT CCGCTTTAGC TTCTAAACAG CCCACAAAGG TAAGGAAAAA TACAAAAAAG
     6721 GCATCCACCT CAGCTTTTCC AGTAGAGTCT ACGAATAAAC TCGGTGGCAA CAGCGTGGTG
     6781 ACAGGTAAAA AGCGCAGTCC CCCTAACACT AGAGTGTCGA GGAGGAAATC CACTCCTTCT
     6841 GTTATTCTGA ATGCTGATGC CACTAAGGAT GAGAATAATA TGTTAAGAAC ATTCTCGAAT
     6901 ACTATTGCTC CGAATATTCA TTCCGCTCCG CCCACTAAAA CTGCGAATTC TCTCCCTTTT
     6961 CCAGGTATAA ATTTGGGAAG TTTCAACAAG CCGGCTGTAT CCAGTCCATT ATCTTCAGTG
     7021 ACAGAGAGTT GCTTCGATCC AGAAAGTGGC AAGATTGCCG GAAAGAATGG ACCCAAGCGA
     7081 GCAGTAAACT CAAAAGTTTC GGCATCATCC CCATTAAGCA TAGCAACACC TCGGTCTGGT
     7141 GACGCTCAGA AGCAAAGAAG TTCTAAGGTA CCAGGAAACG TGGTTATAAA GCCGCCACAT
     7201 GGGTTTTCAA CCACCAATTT GAATATTACT TTAAAGAACT CTAAAATAAT CACTTCACAG
     7261 AATAATACAG TATCCCAAGA ATTGCCGAAT GGGGGAAACA TACTGGAGGC GCAAGTAGGC
     7321 AATGATTCAA GAAGTAGTAA AGGCAATCGT AACACATTAT CTACTCCAGA GGAAAAAAAG
     7381 CCGAGTAGTA ATAATCAAGG ATATGATTTT GACGCCCTCA AAAATTCAAG TTCTTTGTTG
     7441 TTTCCTAATC AAGCTTATGC TTCTAACAAT AGAACACCAA ACGAGAATTC AAATGTTGCT
     7501 GATGAAACCT CTGCATCTAC AAATAGTGGC GATAATGATA ACACATTAAT TCAGCCCTCA
     7561 TCCAATGTGG GTACAACTTT GGGTCCTCAG CAAACCAGTA CTAATGAAAA TCAGAATGTA
     7621 CACTCTCAGA ACTTGAAGTT TGGGAATATT GGTATGGTTG AAGACCAAGG ACCGGATTAC
     7681 GATCTCAATT TACTGGATAC AAATGAAAAT GATTTCAATT TTATTAATTG GGAAGGCTGA
     7741 ctcgagtaag cttggtaccg cggctagcta agatccgctc taaccgaaaa ggaaggagtt
     7801 agacaacctg aagtctaggt ccctatttat ttttttatag ttatgttagt attaagaacg
     7861 ttatttatat ttcaaatttt tctttttttt ctgtacagac gcgtgtacgc atgtaacatt
     7921 atactgaaaa ccttgcttga gaaggttttg ggacgctcga agatccagct gcattaatga
     7981 atcggccaac gcgcggggag aggcggtttg cgtattgggc gctcttccgc ttcctcgctc
     8041 actgactcgc tgcgctcggt cgttcggctg cggcgagcgg tatcagctca ctcaaaggcg
     8101 gtaatacggt tatccacaga atcaggggat aacgcaggaa agaacatgtg agcaaaaggc
     8161 cagcaaaagg ccaggaaccg taaaaaggcc gcgttgctgg cgtttttcca taggctccgc
     8221 ccccctgacg agcatcacaa aaatcgacgc tcaagtcaga ggtggcgaaa cccgacagga
     8281 ctataaagat accaggcgtt tccccctgga agctccctcg tgcgctctcc tgttccgacc
     8341 ctgccgctta ccggatacct gtccgccttt ctcccttcgg gaagcgtggc gctttctcat
     8401 agctcacgct gtaggtatct cagttcggtg taggtcgttc gctccaagct gggctgtgtg
     8461 cacgaacccc ccgttcagcc cgaccgctgc gccttatccg gtaactatcg tcttgagtcc
     8521 aacccggtaa gacacgactt atcgccactg gcagcagcca ctggtaacag gattagcaga
     8581 gcgaggtatg taggcggtgc tacagagttc ttgaagtggt ggcctaacta cggctacact
     8641 agaaggacag tatttggtat ctgcgctctg ctgaagccag ttaccttcgg aaaaagagtt
     8701 ggtagctctt gatccggcaa acaaaccacc gctggtagcg gtggtttttt tgtttgcaag
     8761 cagcagatta cgcgcagaaa aaaaggatct caagaagatc ctttgatctt ttctacgggg
     8821 tctgacgctc agtggaacga aaactcacgt taagggattt tggtcatgag attatcaaaa
     8881 aggatcttca cctagatcct tttaaattaa aaatgaagtt ttaaatcaat ctaaagtata
     8941 tatgagtaaa cttggtctga cagttaccaa tgcttaatca gtgaggcacc tatctcagcg
     9001 atctgtctat ttcgttcatc catagttgcc tgactccccg tcgtgtagat aactacgata
     9061 cgggagggct taccatctgg ccccagtgct gcaatgatac cgcgagaccc acgctcaccg
     9121 gctccagatt tatcagcaat aaaccagcca gccggaaggg ccgagcgcag aagtggtcct
     9181 gcaactttat ccgcctccat ccagtctatt aattgttgcc gggaagctag agtaagtagt
     9241 tcgccagtta atagtttgcg caacgttgtt gccattgcta caggcatcgt ggtgtcacgc
     9301 tcgtcgtttg gtatggcttc attcagctcc ggttcccaac gatcaaggcg agttacatga
     9361 tcccccatgt tgtgcaaaaa agcggttagc tccttcggtc ctccgatcgt tgtcagaagt
     9421 aagttggccg cagtgttatc actcatggtt atggcagcac tgcataattc tcttactgtc
     9481 atgccatccg taagatgctt ttctgtgact ggtgagtact caaccaagtc attctgagaa
     9541 tagtgtatgc ggcgaccgag ttgctcttgc ccggcgtcaa tacgggataa taccgcgcca
     9601 catagcagaa ctttaaaagt gctcatcatt ggaaaacgtt cttcggggcg aaaactctca
     9661 aggatcttac cgctgttgag atccagttcg atgtaaccca ctcgtgcacc caactgatct
     9721 tcagcatctt ttactttcac cagcgtttct gggtgagcaa aaacaggaag gcaaaatgcc
     9781 gcaaaaaagg gaataagggc gacacggaaa tgttgaatac tcatactctt cctttttcaa
     9841 tattattgaa gcatttatca gggttattgt ctcatgagcg gatacatatt tgaatgtatt
     9901 tagaaaaata aacaaatagg ggttccgcgc acatttcccc gaaaagtgcc acctgacgtc
     9961 taagaaacca ttattatcat gacattaacc tataaaaata ggcgtatcac gaggcccttt
    10021 cgtc
//
