# Supplementary material for: Synthetic gene regulation for independent external induction of the Saccharomyces cerevisiae pseudohyphal growth phenotype
Source: Commun Biol. 2018 Jan 22;1:7. doi: 10.1038/s42003-017-0008-0 (PMC6123699; doi:10.1038/s42003-017-0008-0)
Supplement: Supplementary file 6 — Supplementary Data 1 [file 42003_2017_8_MOESM6_ESM.zip › Plasmid maps/Plasmid maps/pgpy006.txt]

LOCUS       pGPY006                 9502 bp ds-DNA     circular     27-NOV-2017
DEFINITION  .
FEATURES             Location/Qualifiers
     misc_feature    complement(2270..4669)
                     /label="FLO8"
                     /ApEinfo_revcolor=#85dae9
                     /ApEinfo_fwdcolor=#85dae9
     misc_feature    5151..5639
                     /label="ura3 buffer"
                     /ApEinfo_revcolor=#85dae9
                     /ApEinfo_fwdcolor=#85dae9
     misc_feature    5999..6016
                     /label="tetO2"
                     /ApEinfo_revcolor=#85dae9
                     /ApEinfo_fwdcolor=#85dae9
     misc_feature    complement(4685..5140)
                     /label="Gal1 prom"
                     /ApEinfo_revcolor=#f58a5e
                     /ApEinfo_fwdcolor=#f58a5e
     misc_feature    complement(4771..4788)
                     /label="tetO2"
                     /ApEinfo_revcolor=#85dae9
                     /ApEinfo_fwdcolor=#85dae9
     misc_feature    6391..6391
                     /label="New Feature"
                     /ApEinfo_revcolor=#ec383d
                     /ApEinfo_fwdcolor=#ec383d
     misc_feature    5647..6102
                     /label="Gal1 prom"
                     /ApEinfo_revcolor=#f58a5e
                     /ApEinfo_fwdcolor=#f58a5e
     misc_feature    6118..7218
                     /label="PHD1(S92F)"
                     /ApEinfo_revcolor=#d59687
                     /ApEinfo_fwdcolor=#d59687
     misc_feature    6393..6393
                     /label="New Feature"
                     /ApEinfo_revcolor=#ec383d
                     /ApEinfo_fwdcolor=#ec383d
     misc_feature    504..1162
                     /label="HIS3"
                     /ApEinfo_revcolor=#c7b0e3
                     /ApEinfo_fwdcolor=#c7b0e3
     misc_feature    complement(8443..9302)
                     /label="AmpR"
                     /ApEinfo_revcolor=#b4abac
                     /ApEinfo_fwdcolor=#b4abac
     misc_feature    complement(4244..4246)
                     /label="New Feature"
                     /ApEinfo_revcolor=#85dae9
                     /ApEinfo_fwdcolor=#85dae9
     misc_feature    5978..5995
                     /label="tetO2"
                     /ApEinfo_revcolor=#85dae9
                     /ApEinfo_fwdcolor=#85dae9
     misc_feature    complement(4792..4809)
                     /label="tetO2"
                     /ApEinfo_revcolor=#85dae9
                     /ApEinfo_fwdcolor=#85dae9
ORIGIN
        1 tcgcgcgttt cggtgatgac ggtgaaaacc tctgacacat gcagctcccg gagacggtca
       61 cagcttgtct gtaagcggat gccgggagca gacaagcccg tcagggcgcg tcagcgggtg
      121 ttggcgggtg tcggggctgg cttaactatg cggcatcaga gcagattgta ctgagagtgc
      181 accataaatt cccgttttaa gagcttggtg agcgctagga gtcactgcca ggtatcgttt
      241 gaacacggca ttagtcaggg aagtcataac acagtccttt cccgcaattt tctttttcta
      301 ttactcttgg cctcctctag tacactctat atttttttat gcctcggtaa tgattttcat
      361 tttttttttt cccctagcgg atgactcttt ttttttctta gcgattggca ttatcacata
      421 atgaattata cattatataa agtaatgtga tttcttcgaa gaatatacta aaaaatgagc
      481 aggcaagata aacgaaggca aagatgacag agcagaaagc cctagtaaag cgtattacaa
      541 atgaaaccaa gattcagatt gcgatctctt taaagggtgg tcccctagcg atagagcact
      601 cgatcttccc agaaaaagag gcagaagcag tagcagaaca ggccacacaa tcgcaagtga
      661 ttaacgtcca cacaggtata gggtttctgg accatatgat acatgctctg gccaagcatt
      721 ccggctggtc gctaatcgtt gagtgcattg gtgacttaca catagacgac catcacacca
      781 ctgaagactg cgggattgct ctcggtcaag cttttaaaga ggccctactg gcgcgtggag
      841 taaaaaggtt tggatcagga tttgcgcctt tggatgaggc actttccaga gcggtggtag
      901 atctttcgaa caggccgtac gcagttgtcg aacttggttt gcaaagggag aaagtaggag
      961 atctctcttg cgagatgatc ccgcattttc ttgaaagctt tgcagaggct agcagaatta
     1021 ccctccacgt tgattgtctg cgaggcaaga atgatcatca ccgtagtgag agtgcgttca
     1081 aggctcttgc ggttgccata agagaagcca cctcgcccaa tggtaccaac gatgttccct
     1141 ccaccaaagg tgttcttatg tagtgacacc gattatttaa agctgcagca tacgatatat
     1201 atacatgtgt atatatgtat acctatgaat gtcagtaagt atgtatacga acagtatgat
     1261 actgaagatg acaaggtaat gcatcattct atacgtgtca ttctgaacga ggcgcgcttt
     1321 ccttttttct ttttgctttt tctttttttt tctcttgaac tcgacggatc tatgcggtgt
     1381 gaaataccgc acagatgcgt aaggagaaaa taccgcatca ggaaattgta aacgttaata
     1441 ttttgttaaa attcgcgtta aatttttgtt aaatcagctc attttttaac caataggccg
     1501 aaatcggcaa aatcccttat aaatcaaaag aatagaccga gatagggttg agtgttgttc
     1561 cagtttggaa caagagtcca ctattaaaga acgtggactc caacgtcaaa gggcgaaaaa
     1621 ccgtctatca gggcgatggc ccactacgtg aaccatcacc ctaatcaagt tttttggggt
     1681 cgaggtgccg taaagcacta aatcggaacc ctaaagggag cccccgattt agagcttgac
     1741 ggggaaagcc ggcgaacgtg gcgagaaagg aagggaagaa agcgaaagga gcgggcgcta
     1801 gggcgctggc aagtgtagcg gtcacgctgc gcgtaaccac cacacccgcc gcgcttaatg
     1861 cgccgctaca gggcgcgtcg cgccattcgc cattcaggct gcgcaactgt tgggaagggc
     1921 gatcggtgcg ggcctcttcg ctattacgcc agctgaattg gagcgacctc atgctatacc
     1981 tgagaaagca acctgaccta caggaaagag ttactcaaga ataagaattt tcgttttaaa
     2041 acctaagagt cactttaaaa tttgtataca cttatttttt ttataactta tttaataata
     2101 aaaatcataa atcataagaa attcgcttat ttagaagtgt caacaacgta tctaccaacg
     2161 atttgaccct tttccatctt ttcgtaaatt tctggcaagg tagacaagcc gacaaccttg
     2221 attggagact tgaccaaacc tctggcgaag aattgttaat taagagctcT CAGCCTTCCC
     2281 AATTAATAAA ATTGAAATCA TTTTCATTTG TATCCAGTAA ATTGAGATCG TAATCCGGTC
     2341 CTTGGTCTTC AACCATACCA ATATTCCCAA ACTTCAAGTT CTGAGAGTGT ACATTCTGAT
     2401 TTTCATTAGT ACTGGTTTGC TGAGGACCCA AAGTTGTACC CACATTGGAT GAGGGCTGAA
     2461 TTAATGTGTT ATCATTATCG CCACTATTTG TAGATGCAGA GGTTTCATCA GCAACATTTG
     2521 AATTCTCGTT TGGTGTTCTA TTGTTAGAAG CATAAGCTTG ATTAGGAAAC AACAAAGAAC
     2581 TTGAATTTTT GAGGGCGTCA AAATCATATC CTTGATTATT ACTACTCGGC TTTTTTTCCT
     2641 CTGGAGTAGA TAATGTGTTA CGATTGCCTT TACTACTTCT TGAATCATTG CCTACTTGCG
     2701 CCTCCAGTAT GTTTCCCCCA TTCGGCAATT CTTGGGATAC TGTATTATTC TGTGAAGTGA
     2761 TTATTTTAGA GTTCTTTAAA GTAATATTCA AATTGGTGGT TGAAAACCCA TGTGGCGGCT
     2821 TTATAACCAC GTTTCCTGGT ACCTTAGAAC TTCTTTGCTT CTGAGCGTCA CCAGACCGAG
     2881 GTGTTGCTAT GCTTAATGGG GATGATGCCG AAACTTTTGA GTTTACTGCT CGCTTGGGTC
     2941 CATTCTTTCC GGCAATCTTG CCACTTTCTG GATCGAAGCA ACTCTCTGTC ACTGAAGATA
     3001 ATGGACTGGA TACAGCCGGC TTGTTGAAAC TTCCCAAATT TATACCTGGA AAAGGGAGAG
     3061 AATTCGCAGT TTTAGTGGGC GGAGCGGAAT GAATATTCGG AGCAATAGTA TTCGAGAATG
     3121 TTCTTAACAT ATTATTCTCA TCCTTAGTGG CATCAGCATT CAGAATAACA GAAGGAGTGG
     3181 ATTTCCTCCT CGACACTCTA GTGTTAGGGG GACTGCGCTT TTTACCTGTC ACCACGCTGT
     3241 TGCCACCGAG TTTATTCGTA GACTCTACTG GAAAAGCTGA GGTGGATGCC TTTTTTGTAT
     3301 TTTTCCTTAC CTTTGTGGGC TGTTTAGAAG CTAAAGCGGA AGGTGATGCT CCATCCAACG
     3361 ATGGGCTAGA TTTGGAATTA GAATAAATAT CTTCCTCGCC AAATATTATT GCTTGATTGC
     3421 GGAAGTTAGT AGCAATATCT GATCTTGGAG TCTTATTTAC TCTTGAACCT ACCATAGCGG
     3481 GTTCACTTGT TGTTGAGCCT GGTGTGGTAA TATTTGGCGA ACAAGCGTTC GTCGATCCCG
     3541 CGGAAACTGT AGCGGTATTA TTTTTTCTTC GTCTCTTAGC CACTAGACCG GCTTTAACTT
     3601 TACCCTTCGC TTTTGAGGTT GCAGATCTAC TTCTTGTAGA TTTTGACGTC GGGACATTAT
     3661 TTGGTTTATC TGTTGAATGC ATAGTTTTTA AACTTTTAGG TTGGTTCACT GGAGATTTGT
     3721 TATTAGTTGT ATTATTTGTG GTATTATTGT TACACGGGTT TCCCACTGGA TTTTCCGTAG
     3781 TGGGTTGCAT TGGATAATTA TAGACTGGCC AGCCAGTAAC GTTTTGACTC CGATTCTGGG
     3841 TTGGCCCTAC ATTTGTAAAA TCGCCGGAAG GCGGCGCTGT GGGAGCAACA GCAGTTGCAC
     3901 CAGTCGTGGG GTTTGCATTA TTGTATGGTG GAATGGAAAA ATTATTAACG ATAGGGTTAC
     3961 CAACCATAGG AATTGGTATA GGGTTCATAT TAACATTGCG CATTTGAACC GCAGGTGCCA
     4021 TAGGATTTCC TAGCATCATA GCAGCCAAGT GCATGGGGTC TATGTCCTCG TTACTATATT
     4081 CCCCTCTTCG TTCTGCATCG TGTTGTAGCC TTGCCGCATG AACAGCCAAG CTTCTATATA
     4141 TTTGTTCCTG CCTTTGTTCT TGAAGAACTA GTTGATAATA TTGCTGAGCG AACTCTGAGC
     4201 CACCTCTGGA AGAACTGGTA TTAAAGATGT CCCAGAATAT TTGCCACCAT TCATACAAAA
     4261 AGCCTTGAGG TGTATCTACT ACCTTCGAGA ACGTATTCTG GTTACCATTG TTTTCTTTAG
     4321 ATTTGGGTCC GTCGACTGGG TTTTGGCCTT TGTCTCTATC TAGGTGCGCA TCTTGAGCAA
     4381 AGGCTGCTGC AGTGTTTTTC AAAGACGACT TCGTAAGAAA GTCAAATATG TACTCATTGA
     4441 GCGTATTCTT GCAGTTCATT TTTTCCTTCA AATCCGAATT TTCCGCCGTA GGTTGATTTA
     4501 TCCACTGCTG TTGCTGCTGT TGCTGCTGCT GCTGTTGTTG TCGCTGCTGT TCACTATTCG
     4561 TTGCCATTGC AATATTACTC TGCAAATCTT GTTTATACTG GCTTGCCATG TACGGTTGTT
     4621 CCGTGGGAGG AATTGAATCT GGATACGAAC TATTCACTTT ATAACTCATt ttaataggat
     4681 ccggggtttt ttctccttga cgttaaagta tagaggtata ttaacaattt tttgttgata
     4741 cttttattac atttgaataa gaagtaatat ctctatcact gatagggaga tctctatcac
     4801 tgatagggac agtttttgca tttatatatc tgttaataga tcaaaaatca tcgcttcgct
     4861 gctgcagtac cccagaaata aggctaaaaa actaatcgca ttatcatcct atggttgtta
     4921 atttgattcg ttcatttgaa ggtttgtggg gccaggttac tgccaatttt tcctcttcat
     4981 aaccataaaa gctagtattg tagaatcttt attgttcgga gcagtgcggc gcgaggcaca
     5041 tctgcgtttc aggaacgcga ccggtgaaga cgaggacgca cggaggagag tcttccttcg
     5101 gagggctgtc acccgctcgg cggcttctaa tccgtacttc tggcggccgc atcttgactg
     5161 atttttccat ggagggcaca gttaagccgc taaaggcatt atccgccaag tacaattttt
     5221 tactcttcga agacagaaaa tttgctgaca ttggtaatac agtcaaattg cagtactctg
     5281 cgggtgtata cagaatagca gaatgggcag acattacgaa tgcacacggt gtggtgggcc
     5341 caggtattgt tagcggtttg aagcaggcgg cagaagaagt aacaaaggaa cctagaggcc
     5401 ttttgatgtt agcagaattg tcatgcaagg gctccctatc tactggagaa tatactaagg
     5461 gtactgttga cattgcgaag agcgacaaag attttgttat cggctttatt gctcaaagag
     5521 acatgggtgg aagagatgaa ggttacgatt ggttgattat gacacccggt gtgggtttag
     5581 atgacaaggg agacgcattg ggtcaacagt atagaaccgt ggatgatgtg gtctctacag
     5641 gaattcgaag tacggattag aagccgccga gcgggtgaca gccctccgaa ggaagactct
     5701 cctccgtgcg tcctcgtctt caccggtcgc gttcctgaaa cgcagatgtg cctcgcgccg
     5761 cactgctccg aacaataaag attctacaat actagctttt atggttatga agaggaaaaa
     5821 ttggcagtaa cctggcccca caaaccttca aatgaacgaa tcaaattaac aaccatagga
     5881 tgataatgcg attagttttt tagccttatt tctggggtac tgcagcagcg aagcgatgat
     5941 ttttgatcta ttaacagata tataaatgca aaaactgtcc ctatcagtga tagagatctc
     6001 cctatcagtg atagagatat tacttcttat tcaaatgtaa taaaagtatc aacaaaaaat
     6061 tgttaatata cctctatact ttaacgtcaa ggagaaaaaa ccccggatcc tattaaaATG
     6121 TACCATGTTC CTGAAATGAG GCTACATTAC CCCCTGGTGA ACACTCAATC TAACGCCGCA
     6181 ATAACACCCA CCAGAAGTTA CGACAATACC CTTCCTTCGT TTAACGAGCT ATCACACCAG
     6241 AGTACAATCA ATCTTCCATT CGTCCAACGC GAAACTCCAA ACGCATATGC TAATGTTGCC
     6301 CAATTAGCTA CGTCGCCAAC TCAGGCTAAA TCAGGGTATT ATTGTCGCTA TTATGCTGTG
     6361 CCTTTTCCCA CATATCCACA ACAACCACAA TTTCCATATC AACAAGCTGT ACTTCCTTAT
     6421 GCCACCATTC CCAACAGCAA TTTCCAACCA TCTTCTTTCC CTGTGATGGC AGTGATGCCT
     6481 CCAGAGGTTC AATTTGATGG ATCATTCTTG AACACCTTAC ATCCTCACAC AGAGTTGCCT
     6541 CCAATCATTC AAAACACTAA TGATACTAGC GTCGCACGTC CAAATAACCT TAAATCAATA
     6601 GCAGCAGCGT CACCAACAGT GACAGCAACA ACAAGAACAC CTGGCGTCAG TTCAACGTCA
     6661 GTTCTCAAAC CACGCGTTAT AACTACGATG TGGGAAGATG AGAATACTAT CTGCTACCAA
     6721 GTAGAGGCGA ACGGTATATC AGTCGTGCGT AGGGCTGACA ACAACATGAT TAACGGCACC
     6781 AAGTTGTTGA ATGTCACGAA GATGACAAGG GGGAGAAGGG ATGGAATATT AAGATCCGAG
     6841 AAGGTTAGGG AAGTCGTGAA GATTGGCTCC ATGCACCTCA AGGGTGTTTG GATTCCTTTC
     6901 GAAAGGGCTT ATATCCTGGC TCAACGTGAA CAGATTCTAG ATCATCTGTA CCCGCTCTTC
     6961 GTCAAAGATA TAGAATCCAT TGTTGATGCC AGAAAGCCCA GCAACAAGGC ATCTTTGACC
     7021 CCCAAATCTA GCCCTGCCCC CATCAAGCAA GAACCATCTG ATAATAAACA CGAAATTGCT
     7081 ACTGAAATTA AGCCGAAGAG TATTGATGCT TTATCGAATG GAGCATCTAC TCAGGGTGCT
     7141 GGCGAACTGC CCCACTTAAA AATCAACCAT ATCGATACTG AGGCCCAAAC AAGTAGAGCA
     7201 AAAAATGAAT TATCATAAct cgagtaagct tggtaccgcg gctagctaag atccgctcta
     7261 accgaaaagg aaggagttag acaacctgaa gtctaggtcc ctatttattt ttttatagtt
     7321 atgttagtat taagaacgtt atttatattt caaatttttc ttttttttct gtacagacgc
     7381 gtgtacgcat gtaacattat actgaaaacc ttgcttgaga aggttttggg acgctcgaag
     7441 atccagctgc attaatgaat cggccaacgc gcggggagag gcggtttgcg tattgggcgc
     7501 tcttccgctt cctcgctcac tgactcgctg cgctcggtcg ttcggctgcg gcgagcggta
     7561 tcagctcact caaaggcggt aatacggtta tccacagaat caggggataa cgcaggaaag
     7621 aacatgtgag caaaaggcca gcaaaaggcc aggaaccgta aaaaggccgc gttgctggcg
     7681 tttttccata ggctccgccc ccctgacgag catcacaaaa atcgacgctc aagtcagagg
     7741 tggcgaaacc cgacaggact ataaagatac caggcgtttc cccctggaag ctccctcgtg
     7801 cgctctcctg ttccgaccct gccgcttacc ggatacctgt ccgcctttct cccttcggga
     7861 agcgtggcgc tttctcatag ctcacgctgt aggtatctca gttcggtgta ggtcgttcgc
     7921 tccaagctgg gctgtgtgca cgaacccccc gttcagcccg accgctgcgc cttatccggt
     7981 aactatcgtc ttgagtccaa cccggtaaga cacgacttat cgccactggc agcagccact
     8041 ggtaacagga ttagcagagc gaggtatgta ggcggtgcta cagagttctt gaagtggtgg
     8101 cctaactacg gctacactag aaggacagta tttggtatct gcgctctgct gaagccagtt
     8161 accttcggaa aaagagttgg tagctcttga tccggcaaac aaaccaccgc tggtagcggt
     8221 ggtttttttg tttgcaagca gcagattacg cgcagaaaaa aaggatctca agaagatcct
     8281 ttgatctttt ctacggggtc tgacgctcag tggaacgaaa actcacgtta agggattttg
     8341 gtcatgagat tatcaaaaag gatcttcacc tagatccttt taaattaaaa atgaagtttt
     8401 aaatcaatct aaagtatata tgagtaaact tggtctgaca gttaccaatg cttaatcagt
     8461 gaggcaccta tctcagcgat ctgtctattt cgttcatcca tagttgcctg actccccgtc
     8521 gtgtagataa ctacgatacg ggagggctta ccatctggcc ccagtgctgc aatgataccg
     8581 cgagacccac gctcaccggc tccagattta tcagcaataa accagccagc cggaagggcc
     8641 gagcgcagaa gtggtcctgc aactttatcc gcctccatcc agtctattaa ttgttgccgg
     8701 gaagctagag taagtagttc gccagttaat agtttgcgca acgttgttgc cattgctaca
     8761 ggcatcgtgg tgtcacgctc gtcgtttggt atggcttcat tcagctccgg ttcccaacga
     8821 tcaaggcgag ttacatgatc ccccatgttg tgcaaaaaag cggttagctc cttcggtcct
     8881 ccgatcgttg tcagaagtaa gttggccgca gtgttatcac tcatggttat ggcagcactg
     8941 cataattctc ttactgtcat gccatccgta agatgctttt ctgtgactgg tgagtactca
     9001 accaagtcat tctgagaata gtgtatgcgg cgaccgagtt gctcttgccc ggcgtcaata
     9061 cgggataata ccgcgccaca tagcagaact ttaaaagtgc tcatcattgg aaaacgttct
     9121 tcggggcgaa aactctcaag gatcttaccg ctgttgagat ccagttcgat gtaacccact
     9181 cgtgcaccca actgatcttc agcatctttt actttcacca gcgtttctgg gtgagcaaaa
     9241 acaggaaggc aaaatgccgc aaaaaaggga ataagggcga cacggaaatg ttgaatactc
     9301 atactcttcc tttttcaata ttattgaagc atttatcagg gttattgtct catgagcgga
     9361 tacatatttg aatgtattta gaaaaataaa caaatagggg ttccgcgcac atttccccga
     9421 aaagtgccac ctgacgtcta agaaaccatt attatcatga cattaaccta taaaaatagg
     9481 cgtatcacga ggccctttcg tc
//
