# Supplementary material for: Synthetic gene regulation for independent external induction of the Saccharomyces cerevisiae pseudohyphal growth phenotype
Source: Commun Biol. 2018 Jan 22;1:7. doi: 10.1038/s42003-017-0008-0 (PMC6123699; doi:10.1038/s42003-017-0008-0)
Supplement: Supplementary file 6 — Supplementary Data 1 [file 42003_2017_8_MOESM6_ESM.zip › Plasmid maps/Plasmid maps/pgpy062.txt]

LOCUS       pGPY062                 7266 bp ds-DNA     circular     27-NOV-2017
DEFINITION  .
FEATURES             Location/Qualifiers
     protein_bind    complement(4057..4065)
                     /label="MIG1 binding site"
                     /ApEinfo_revcolor=#75c6a9
                     /ApEinfo_fwdcolor=#75c6a9
     prim_transcript 4189..4208
                     /label="Transcription start site pGAL1"
                     /ApEinfo_revcolor=#84b0dc
                     /ApEinfo_fwdcolor=#84b0dc
     TATA_signal     complement(2969..2979)
                     /label="GAL1 tata-box"
                     /ApEinfo_revcolor=#84b0dc
                     /ApEinfo_fwdcolor=#84b0dc
     primer_bind     7180..7197
                     /label="PQE30forward"
                     /ApEinfo_revcolor=#84b0dc
                     /ApEinfo_fwdcolor=#84b0dc
     misc_feature    complement(7108..7136)
                     /label="Amp prom"
                     /ApEinfo_revcolor=#4682b4
                     /ApEinfo_fwdcolor=#4682b4
     rep_origin      1677..1801
                     /label="F1 ori"
                     /ApEinfo_revcolor=#4682b4
                     /ApEinfo_fwdcolor=#4682b4
     terminator      complement(1885..2077)
                     /label="CYC1 terminator"
                     /ApEinfo_revcolor=#996633
                     /ApEinfo_fwdcolor=#996633
     promoter        196..416
                     /label="URA3 promoter"
                     /ApEinfo_revcolor=#ffffff
                     /ApEinfo_fwdcolor=#ffffff
     terminator      5015..5207
                     /label="CYC1 terminator"
                     /ApEinfo_revcolor=#996633
                     /ApEinfo_fwdcolor=#996633
     misc_signal     3799..3924
                     /label="Gal1-10 UAS"
                     /ApEinfo_revcolor=#ff9ccd
                     /ApEinfo_fwdcolor=#ff9ccd
     rep_origin      complement(5429..6057)
                     /label="ColE1 origin"
                     /ApEinfo_revcolor=#4682b4
                     /ApEinfo_fwdcolor=#4682b4
     misc_binding    complement(2928..2948)
                     /label="LacO"
                     /ApEinfo_revcolor=#84b0dc
                     /ApEinfo_fwdcolor=#84b0dc
     CDS             417..1220
                     /label="URA3"
                     /ApEinfo_revcolor=#f7977a
                     /ApEinfo_fwdcolor=#f7977a
     misc_feature    complement(3299..3794)
                     /label="URA buffer sequence"
                     /ApEinfo_revcolor=#75c6a9
                     /ApEinfo_fwdcolor=#75c6a9
     protein_bind    3984..3992
                     /label="MIG1 binding site"
                     /ApEinfo_revcolor=#75c6a9
                     /ApEinfo_fwdcolor=#75c6a9
     CDS             complement(6209..6868)
                     /label="AmpR"
                     /ApEinfo_revcolor=#000000
                     /ApEinfo_fwdcolor=#000000
     misc_binding    4126..4144
                     /label="TetO"
                     /ApEinfo_revcolor=#af001a
                     /ApEinfo_fwdcolor=#af001a
     misc_feature    4039..4050
                     /label="Wrong G in GAL promoter"
                     /ApEinfo_revcolor=#ff0600
                     /ApEinfo_fwdcolor=#ff0600
     misc_feature    complement(3035..3046)
                     /label="Correct C in GAL promoter"
                     /ApEinfo_revcolor=#b1ff67
                     /ApEinfo_fwdcolor=#b1ff67
     CDS             complement(2113..2817)
                     /label="mCherry"
                     /ApEinfo_revcolor=#ff0000
                     /ApEinfo_fwdcolor=#ff0000
     protein_bind    complement(3093..3101)
                     /label="MIG1 binding site"
                     /ApEinfo_revcolor=#75c6a9
                     /ApEinfo_fwdcolor=#75c6a9
     CDS             4266..4979
                     /label="yeGFP"
                     /ApEinfo_revcolor=#00c00b
                     /ApEinfo_fwdcolor=#00c00b
     rep_origin      complement(1677..1806)
                     /label="M13 origin"
                     /ApEinfo_revcolor=#4682b4
                     /ApEinfo_fwdcolor=#4682b4
     protein_bind    3020..3028
                     /label="MIG1 binding site"
                     /ApEinfo_revcolor=#75c6a9
                     /ApEinfo_fwdcolor=#75c6a9
     TATA_signal     4106..4116
                     /label="GAL1 tata-box"
                     /ApEinfo_revcolor=#84b0dc
                     /ApEinfo_fwdcolor=#84b0dc
     prim_transcript complement(2877..2896)
                     /label="Transcription start site pGAL1"
                     /ApEinfo_revcolor=#84b0dc
                     /ApEinfo_fwdcolor=#84b0dc
     misc_feature    4189..4208
                     /label="GAL1 TSS"
                     /ApEinfo_revcolor=#84b0dc
                     /ApEinfo_fwdcolor=#84b0dc
     modified_base   1808..1811
                     /label="Deletion in pRS vectors"
                     /ApEinfo_revcolor=#fb0500
                     /ApEinfo_fwdcolor=#fb0500
     misc_binding    4147..4165
                     /label="TetO"
                     /ApEinfo_revcolor=#af001a
                     /ApEinfo_fwdcolor=#af001a
     misc_signal     complement(3161..3286)
                     /label="Gal1-10 UAS"
                     /ApEinfo_revcolor=#ff9ccd
                     /ApEinfo_fwdcolor=#ff9ccd
     polyA_site      5111..5121
                     /label="CYC1 terminator polyA site"
                     /ApEinfo_revcolor=#c0000b
                     /ApEinfo_fwdcolor=#c0000b
     polyA_site      complement(1971..1981)
                     /label="CYC1 terminator polyA site"
                     /ApEinfo_revcolor=#c0000b
                     /ApEinfo_fwdcolor=#c0000b
     misc_feature    complement(2877..2896)
                     /label="GAL1 TSS"
                     /ApEinfo_revcolor=#84b0dc
                     /ApEinfo_fwdcolor=#84b0dc
ORIGIN
        1 TCGCGCGTTT CGGTGATGAC GGTGAAAACC TCTGACACAT GCAGCTCCCG GAGACGGTCA
       61 CAGCTTGTCT GTAAGCGGAT GCCGGGAGCA GACAAGCCCG TCAGGGCGCG TCAGCGGGTG
      121 TTGGCGGGTG TCGGGGCTGG CTTAACTATG CGGCATCAGA GCAGATTGTA CTGAGAGTGC
      181 ACCATACCAC AGCTTTTCAA TTCAATTCAT CATTTTTTTT TTATTCTTTT TTTTGATTTC
      241 GGTTTCTTTG AAATTTTTTT GATTCGGTAA TCTCCGAACA GAAGGAAGAA CGAAGGAAGG
      301 AGCACAGACT TAGATTGGTA TATATACGCA TATGTAGTGT TGAAGAAACA TGAAATTGCC
      361 CAGTATTCTT AACCCAACTG CACAGAACAA AAACCTGCAG GAAACGAAGA TAAATCATGT
      421 CGAAAGCTAC ATATAAGGAA CGTGCTGCTA CTCATCCTAG TCCTGTTGCT GCCAAGCTAT
      481 TTAATATCAT GCACGAAAAG CAAACAAACT TGTGTGCTTC ATTGGATGTT CGTACCACCA
      541 AGGAATTACT GGAGTTAGTT GAAGCATTAG GTCCCAAAAT TTGTTTACTA AAAACACATG
      601 TGGATATCTT GACTGATTTT TCCATGGAGG GCACAGTTAA GCCGCTAAAG GCATTATCCG
      661 CCAAGTACAA TTTTTTACTC TTCGAAGACA GAAAATTTGC TGACATTGGT AATACAGTCA
      721 AATTGCAGTA CTCTGCGGGT GTATACAGAA TAGCAGAATG GGCAGACATT ACGAATGCAC
      781 ACGGTGTGGT GGGCCCAGGT ATTGTTAGCG GTTTGAAGCA GGCGGCAGAA GAAGTAACAA
      841 AGGAACCTAG AGGCCTTTTG ATGTTAGCAG AATTGTCATG CAAGGGCTCC CTATCTACTG
      901 GAGAATATAC TAAGGGTACT GTTGACATTG CGAAGAGCGA CAAAGATTTT GTTATCGGCT
      961 TTATTGCTCA AAGAGACATG GGTGGAAGAG ATGAAGGTTA CGATTGGTTG ATTATGACAC
     1021 CCGGTGTGGG TTTAGATGAC AAGGGAGACG CATTGGGTCA ACAGTATAGA ACCGTGGATG
     1081 ATGTGGTCTC TACAGGATCT GACATTATTA TTGTTGGAAG AGGACTATTT GCAAAGGGAA
     1141 GGGATGCTAA GGTAGAGGGT GAACGTTACA GAAAAGCAGG CTGGGAAGCA TATTTGAGAA
     1201 GATGCGGCCA GCAAAACTAA AAAACTGTAT TATAAGTAAA TGCATGTATA CTAAACTCAC
     1261 AAATTAGAGC TTCAATTTAA TTATATCAGT TATTACCCTA TGCGGTGTGA AATACCGCAC
     1321 AGATGCGTAA GGAGAAAATA CCGCATCAGG AAATTGTAAA CGTTAATATT TTGTTAAAAT
     1381 TCGCGTTAAA TTTTTGTTAA ATCAGCTCAT TTTTTAACCA ATAGGCCGAA ATCGGCAAAA
     1441 TCCCTTATAA ATCAAAAGAA TAGACCGAGA TAGGGTTGAG TGTTGTTCCA GTTTGGAACA
     1501 AGAGTCCACT ATTAAAGAAC GTGGACTCCA ACGTCAAAGG GCGAAAAACC GTCTATCAGG
     1561 GCGATGGCCC ACTACGTGAA CCATCACCCT AATCAAGTTT TTTGGGGTCG AGGTGCCGTA
     1621 AAGCACTAAA TCGGAACCCT AAAGGGAGCC CCCGATTTAG AGCTTGACGG GGAAAGCCGG
     1681 CGAACGTGGC GAGAAAGGAA GGGAAGAAAG CGAAAGGAGC GGGCGCTAGG GCGCTGGCAA
     1741 GTGTAGCGGT CACGCTGCGC GTAACCACCA CACCCGCCGC GCTTAATGCG CCGCTACAGG
     1801 GCGCGTCGCG CCATTCGCCA TTCAGGCTGC GCAACTGTTG GGAAGGGCGA TCGGTGCGGG
     1861 CCTCTTCGCT ATTACGCACC AGGTGATCTT CGAGCGTCCC AAAACCTTCT CAAGCAAGGT
     1921 TTTCAGTATA ATGTTACATG CGTACACGCG TCTGTACAGA AAAAAAAGAA AAATTTGAAA
     1981 TATAAATAAC GTTCTTAATA CTAACATAAC TATAAAAAAA TAAATAGGGA CCTAGACTTC
     2041 AGGTTGTCTA ACTCCTTCCT TTTCGGTTAG AGCGGATCTT AGCTAGCCGC GGTACCAAGC
     2101 TTACTCGAGT TACTTGTACA GCTCGTCCAT GCCGCCGGTG GAGTGGCGGC CCTCGGCGCG
     2161 TTCGTACTGT TCCACGATGG TGTAGTCCTC GTTGTGGGAG GTGATGTCCA ACTTGATGTT
     2221 GACGTTGTAG GCGCCGGGCA GCTGCACGGG CTTCTTGGCC TTGTAGGTGG TCTTGACCTC
     2281 AGCGTCGTAG TGGCCGCCGT CCTTCAGCTT CAGCCTCTGC TTGATCTCGC CCTTCAGGGC
     2341 GCCGTCCTCG GGGTACATCC GCTCGGAGGA GGCCTCCCAG CCCATGGTCT TCTTCTGCAT
     2401 TACGGGGCCG TCGGAGGGGA AGTTGGTGCC GCGCAGCTTC ACCTTGTAGA TGAACTCGCC
     2461 GTCCTGCAGG GAGGAGTCCT GGGTCACGGT CACCACGCCG CCGTCCTCGA AGTTCATCAC
     2521 GCGCTCCCAC TTGAAGCCCT CGGGGAAGGA CAGCTTCAAG TAGTCGGGGA TGTCGGCGGG
     2581 GTGCTTCACG TAGGCCTTGG AGCCGTACAT GAACTGAGGG GACAGGATGT CCCAGGCGAA
     2641 GGGCAGGGGG CCACCCTTGG TCACCTTCAG CTTGGCGGTC TGGGTGCCCT CGTAGGGGCG
     2701 GCCCTCGCCC TCGCCCTCGA TCTCGAACTC GTGGCCGTTC ACGGAGCCCT CCATGTGCAC
     2761 CTTGAAGCGC ATGAACTCCT TGATGATGGC CATGTTATCC TCCTCGCCCT TGCTCACCAT
     2821 TTTAATAGGA TCCGGGGTTT TTCTCCTTGA CGTTAAAGTA TAGAGGTATA TTAACAATTT
     2881 TTTGTTGATA CTTTTATTAC ATTTGAATAA GAAGTAATAT TGTGTGAAAT TGTTATCCGC
     2941 TCACAATTCC ACACAACAAC AGTTTTTGCA TTTATATATC TGTTAATAGA TCAAAAATCA
     3001 TCGCTTCGCT GCTGCAGTAC CCCAGAAATA AGGCTAAAAA AGTAATCGCA TTATCATCCT
     3061 ATGGTTGTTA ATTTGATTCG TTCATTTGAA GGTTTGTGGG GCCAGGTTAC TGCCAATTTT
     3121 TCCTCTTCAT AACCATAAAA GCTAGTATTG TAGAATCTTT ATTGTTCGGA GCAGTGCGGC
     3181 GCGAGGCACA TCTGCGTTTC AGGAACGCGA CCGGTGAAGA CGAGGACGCA CGGAGGAGAG
     3241 TCTTCCTTCG GAGGGCTGTC ACCCGCTCGG CGGCTTCTAA TCCGTACTTC GCGGCCGCAT
     3301 CTTGACTGAT TTTTCCATGG AGGGCACAGT TAAGCCGCTA AAGGCATTAT CCGCCAAGTA
     3361 CAATTTTTTA CTCTTCGAAG ACAGAAAATT TGCTGACATT GGTAATACAG TCAAATTGCA
     3421 GTACTCTGCG GGTGTATACA GAATAGCAGA ATGGGCAGAC ATTACGAATG CACACGGTGT
     3481 GGTGGGCCCA GGTATTGTTA GCGGTTTGAA GCAGGCGGCA GAAGAAGTAA CAAAGGAACC
     3541 TAGAGGCCTT TTGATGTTAG CAGAATTGTC ATGCAAGGGC TCCCTATCTA CTGGAGAATA
     3601 TACTAAGGGT ACTGTTGACA TTGCGAAGAG CGACAAAGAT TTTGTTATCG GCTTTATTGC
     3661 TCAAAGAGAC ATGGGTGGAA GAGATGAAGG TTACGATTGG TTGATTATGA CACCCGGTGT
     3721 GGGTTTAGAT GACAAGGGAG ACGCATTGGG TCAACAGTAT AGAACCGTGG ATGATGTGGT
     3781 CTCTACAGGA ATTCGAAGTA CGGATTAGAA GCCGCCGAGC GGGTGACAGC CCTCCGAAGG
     3841 AAGACTCTCC TCCGTGCGTC CTCGTCTTCA CCGGTCGCGT TCCTGAAACG CAGATGTGCC
     3901 TCGCGCCGCA CTGCTCCGAA CAATAAAGAT TCTACAATAC TAGCTTTTAT GGTTATGAAG
     3961 AGGAAAAATT GGCAGTAACC TGGCCCCACA AACCTTCAAA TGAACGAATC AAATTAACAA
     4021 CCATAGGATG ATAATGCGAT TAGTTTTTTA GCCTTATTTC TGGGGTACTG CAGCAGCGAA
     4081 GCGATGATTT TTGATCTATT AACAGATATA TAAATGCAAA AACTGTCCCT ATCAGTGATA
     4141 GAGATCTCCC TATCAGTGAT AGAGATATTA CTTCTTATTC AAATGTAATA AAAGTATCAA
     4201 CAAAAAATTG TTAATATACC TCTATACTTT AACGTCAAGG AGAAAAAACC CCGGATCCTA
     4261 TTAAAATGTC TAAAGGTGAA GAATTATTCA CTGGTGTTGT CCCAATTTTG GTTGAATTAG
     4321 ATGGTGATGT TAATGGTCAC AAATTTTCTG TCTCCGGTGA AGGTGAAGGT GATGCTACTT
     4381 ACGGTAAATT GACCTTAAAA TTTATTTGTA CTACTGGTAA ATTGCCAGTT CCATGGCCAA
     4441 CCTTAGTCAC TACTTTCGGT TATGGTGTTC AATGTTTTGC TAGATACCCA GATCATATGA
     4501 AACAACATGA CTTTTTCAAG TCTGCCATGC CAGAAGGTTA TGTTCAAGAA AGAACTATTT
     4561 TTTTCAAAGA TGACGGTAAC TACAAGACCA GAGCTGAAGT CAAGTTTGAA GGTGATACCT
     4621 TAGTTAATAG AATCGAATTA AAAGGTATTG ATTTTAAAGA AGATGGTAAC ATTTTAGGTC
     4681 ACAAATTGGA ATACAACTAT AACTCTCACA ATGTTTACAT CATGGCTGAC AAACAAAAGA
     4741 ATGGTATCAA AGTTAACTTC AAAATTAGAC ACAACATTGA AGATGGTTCT GTTCAATTAG
     4801 CTGACCATTA TCAACAAAAT ACTCCAATTG GTGATGGTCC AGTCTTGTTA CCAGACAACC
     4861 ATTACTTATC CACTCAATCT GCCTTATCCA AAGATCCAAA CGAAAAGAGA GACCACATGG
     4921 TCTTGTTAGA ATTTGTTACT GCTGCTGGTA TTACCCATGG TATGGATGAA TTGTACAAAT
     4981 AACTCGAGTA AGCTTGGTAC CGCGGCTAGC TAAGATCCGC TCTAACCGAA AAGGAAGGAG
     5041 TTAGACAACC TGAAGTCTAG GTCCCTATTT ATTTTTTTAT AGTTATGTTA GTATTAAGAA
     5101 CGTTATTTAT ATTTCAAATT TTTCTTTTTT TTCTGTACAG ACGCGTGTAC GCATGTAACA
     5161 TTATACTGAA AACCTTGCTT GAGAAGGTTT TGGGACGCTC GAAGATCCAG CTGCATTAAT
     5221 GAATCGGCCA ACGCGCGGGG AGAGGCGGTT TGCGTATTGG GCGCTCTTCC GCTTCCTCGC
     5281 TCACTGACTC GCTGCGCTCG GTCGTTCGGC TGCGGCGAGC GGTATCAGCT CACTCAAAGG
     5341 CGGTAATACG GTTATCCACA GAATCAGGGG ATAACGCAGG AAAGAACATG TGAGCAAAAG
     5401 GCCAGCAAAA GGCCAGGAAC CGTAAAAAGG CCGCGTTGCT GGCGTTTTTC CATAGGCTCC
     5461 GCCCCCCTGA CGAGCATCAC AAAAATCGAC GCTCAAGTCA GAGGTGGCGA AACCCGACAG
     5521 GACTATAAAG ATACCAGGCG TTTCCCCCTG GAAGCTCCCT CGTGCGCTCT CCTGTTCCGA
     5581 CCCTGCCGCT TACCGGATAC CTGTCCGCCT TTCTCCCTTC GGGAAGCGTG GCGCTTTCTC
     5641 ATAGCTCACG CTGTAGGTAT CTCAGTTCGG TGTAGGTCGT TCGCTCCAAG CTGGGCTGTG
     5701 TGCACGAACC CCCCGTTCAG CCCGACCGCT GCGCCTTATC CGGTAACTAT CGTCTTGAGT
     5761 CCAACCCGGT AAGACACGAC TTATCGCCAC TGGCAGCAGC CACTGGTAAC AGGATTAGCA
     5821 GAGCGAGGTA TGTAGGCGGT GCTACAGAGT TCTTGAAGTG GTGGCCTAAC TACGGCTACA
     5881 CTAGAAGGAC AGTATTTGGT ATCTGCGCTC TGCTGAAGCC AGTTACCTTC GGAAAAAGAG
     5941 TTGGTAGCTC TTGATCCGGC AAACAAACCA CCGCTGGTAG CGGTGGTTTT TTTGTTTGCA
     6001 AGCAGCAGAT TACGCGCAGA AAAAAAGGAT CTCAAGAAGA TCCTTTGATC TTTTCTACGG
     6061 GGTCTGACGC TCAGTGGAAC GAAAACTCAC GTTAAGGGAT TTTGGTCATG AGATTATCAA
     6121 AAAGGATCTT CACCTAGATC CTTTTAAATT AAAAATGAAG TTTTAAATCA ATCTAAAGTA
     6181 TATATGAGTA AACTTGGTCT GACAGTTACC AATGCTTAAT CAGTGAGGCA CCTATCTCAG
     6241 CGATCTGTCT ATTTCGTTCA TCCATAGTTG CCTGACTCCC CGTCGTGTAG ATAACTACGA
     6301 TACGGGAGGG CTTACCATCT GGCCCCAGTG CTGCAATGAT ACCGCGAGAC CCACGCTCAC
     6361 CGGCTCCAGA TTTATCAGCA ATAAACCAGC CAGCCGGAAG GGCCGAGCGC AGAAGTGGTC
     6421 CTGCAACTTT ATCCGCCTCC ATCCAGTCTA TTAATTGTTG CCGGGAAGCT AGAGTAAGTA
     6481 GTTCGCCAGT TAATAGTTTG CGCAACGTTG TTGCCATTGC TACAGGCATC GTGGTGTCAC
     6541 GCTCGTCGTT TGGTATGGCT TCATTCAGCT CCGGTTCCCA ACGATCAAGG CGAGTTACAT
     6601 GATCCCCCAT GTTGTGCAAA AAAGCGGTTA GCTCCTTCGG TCCTCCGATC GTTGTCAGAA
     6661 GTAAGTTGGC CGCAGTGTTA TCACTCATGG TTATGGCAGC ACTGCATAAT TCTCTTACTG
     6721 TCATGCCATC CGTAAGATGC TTTTCTGTGA CTGGTGAGTA CTCAACCAAG TCATTCTGAG
     6781 AATAGTGTAT GCGGCGACCG AGTTGCTCTT GCCCGGCGTC AATACGGGAT AATACCGCGC
     6841 CACATAGCAG AACTTTAAAA GTGCTCATCA TTGGAAAACG TTCTTCGGGG CGAAAACTCT
     6901 CAAGGATCTT ACCGCTGTTG AGATCCAGTT CGATGTAACC CACTCGTGCA CCCAACTGAT
     6961 CTTCAGCATC TTTTACTTTC ACCAGCGTTT CTGGGTGAGC AAAAACAGGA AGGCAAAATG
     7021 CCGCAAAAAA GGGAATAAGG GCGACACGGA AATGTTGAAT ACTCATACTC TTCCTTTTTC
     7081 AATATTATTG AAGCATTTAT CAGGGTTATT GTCTCATGAG CGGATACATA TTTGAATGTA
     7141 TTTAGAAAAA TAAACAAATA GGGGTTCCGC GCACATTTCC CCGAAAAGTG CCACCTGACG
     7201 TCTAAGAAAC CATTATTATC ATGACATTAA CCTATAAAAA TAGGCGTATC ACGAGGCCCT
     7261 TTCGTC
//
