# Supplementary material for: Synthetic gene regulation for independent external induction of the Saccharomyces cerevisiae pseudohyphal growth phenotype
Source: Commun Biol. 2018 Jan 22;1:7. doi: 10.1038/s42003-017-0008-0 (PMC6123699; doi:10.1038/s42003-017-0008-0)
Supplement: Supplementary file 6 — Supplementary Data 1 [file 42003_2017_8_MOESM6_ESM.zip › Plasmid maps/Plasmid maps/pgpy102.txt]

LOCUS       pGPY102                11470 bp ds-DNA     circular     10-APR-2017
DEFINITION  .
FEATURES             Location/Qualifiers
     misc_feature    6466..6474
                     /label="Z3BS"
                     /ApEinfo_revcolor=#faac61
                     /ApEinfo_fwdcolor=#faac61
     terminator      6084..6307
                     /label="ScTDH1 Terminator"
                     /ApEinfo_revcolor=#ff9ccd
                     /ApEinfo_fwdcolor=#ff9ccd
     misc_feature    6426..6434
                     /label="Z3BS"
                     /ApEinfo_revcolor=#faac61
                     /ApEinfo_fwdcolor=#faac61
     misc_feature    8354..8362
                     /label="Z3BS"
                     /ApEinfo_revcolor=#faac61
                     /ApEinfo_fwdcolor=#faac61
     misc_feature    1124..1623
                     /label="URA3 3' Homology"
                     /ApEinfo_revcolor=#84b0dc
                     /ApEinfo_fwdcolor=#84b0dc
     CDS             complement(1663..2478)
                     /label="KanR"
                     /ApEinfo_revcolor=#008000
                     /ApEinfo_fwdcolor=#008000
     misc_feature    4680..4976
                     /label="Z3 DBD"
                     /ApEinfo_revcolor=#85dae9
                     /ApEinfo_fwdcolor=#85dae9
     misc_feature    6476..6484
                     /label="Z3BS"
                     /ApEinfo_revcolor=#faac61
                     /ApEinfo_fwdcolor=#faac61
     misc_feature    6902..7996
                     /label="PHD1"
                     /ApEinfo_revcolor=#d59687
                     /ApEinfo_fwdcolor=#d59687
     misc_feature    3403..3902
                     /label="URA3 5' Homology"
                     /ApEinfo_revcolor=#84b0dc
                     /ApEinfo_fwdcolor=#84b0dc
     misc_feature    4977..5861
                     /label="ER ligand binding domain"
                     /ApEinfo_revcolor=#f58a5e
                     /ApEinfo_fwdcolor=#f58a5e
     terminator      8012..8235
                     /label="ScTDH1 Terminator"
                     /ApEinfo_revcolor=#ff9ccd
                     /ApEinfo_fwdcolor=#ff9ccd
     misc_feature    5868..6068
                     /label="VP16"
                     /ApEinfo_revcolor=#9eafd2
                     /ApEinfo_fwdcolor=#9eafd2
     CDS             218..1021
                     /label="URA3"
                     /ApEinfo_revcolor=#faac61
                     /ApEinfo_fwdcolor=#faac61
     misc_feature    8244..8264
                     /label="Con2 scar"
                     /ApEinfo_revcolor=#ffef86
                     /ApEinfo_fwdcolor=#ffef86
     promoter        6341..6423
                     /label="ScGAL1 Promoter"
                     /ApEinfo_revcolor=#84b0dc
                     /ApEinfo_fwdcolor=#84b0dc
     promoter        6491..6892
                     /label="ScGAL1 Promoter"
                     /ApEinfo_revcolor=#84b0dc
                     /ApEinfo_fwdcolor=#84b0dc
     misc_feature    8394..8402
                     /label="Z3BS"
                     /ApEinfo_revcolor=#faac61
                     /ApEinfo_fwdcolor=#faac61
     misc_feature    6446..6454
                     /label="Z3BS"
                     /ApEinfo_revcolor=#faac61
                     /ApEinfo_fwdcolor=#faac61
     promoter        complement(2479..2626)
                     /label="KanR Promoter"
                     /ApEinfo_revcolor=#b1ff67
                     /ApEinfo_fwdcolor=#b1ff67
     misc_feature    1104..1123
                     /label="URA3 3' barcode"
                     /ApEinfo_revcolor=#008000
                     /ApEinfo_fwdcolor=#008000
     misc_feature    8364..8372
                     /label="Z3BS"
                     /ApEinfo_revcolor=#faac61
                     /ApEinfo_fwdcolor=#faac61
     promoter        8419..8820
                     /label="ScGAL1 Promoter"
                     /ApEinfo_revcolor=#84b0dc
                     /ApEinfo_fwdcolor=#84b0dc
     misc_feature    6436..6444
                     /label="Z3BS"
                     /ApEinfo_revcolor=#faac61
                     /ApEinfo_fwdcolor=#faac61
     promoter        41..217
                     /label="URA3 Promoter"
                     /ApEinfo_revcolor=#faac61
                     /ApEinfo_fwdcolor=#faac61
     misc_feature    8404..8412
                     /label="Z3BS"
                     /ApEinfo_revcolor=#faac61
                     /ApEinfo_fwdcolor=#faac61
     terminator      1022..1099
                     /label="URA3 Terminator"
                     /ApEinfo_revcolor=#faac61
                     /ApEinfo_fwdcolor=#faac61
     misc_feature    4680..4928
                     /label="Zif268 (EGR1)"
                     /ApEinfo_revcolor=#c7b0e3
                     /ApEinfo_fwdcolor=#c7b0e3
     misc_feature    8384..8392
                     /label="Z3BS"
                     /ApEinfo_revcolor=#faac61
                     /ApEinfo_fwdcolor=#faac61
     misc_feature    6456..6464
                     /label="Z3BS"
                     /ApEinfo_revcolor=#faac61
                     /ApEinfo_fwdcolor=#faac61
     terminator      11239..11462
                     /label="ScTDH1 Terminator"
                     /ApEinfo_revcolor=#ff9ccd
                     /ApEinfo_fwdcolor=#ff9ccd
     rep_origin      complement(2627..3390)
                     /label="ColE1"
                     /ApEinfo_revcolor=#7f7f7f
                     /ApEinfo_fwdcolor=#7f7f7f
     promoter        8269..8351
                     /label="ScGAL1 Promoter"
                     /ApEinfo_revcolor=#84b0dc
                     /ApEinfo_fwdcolor=#84b0dc
     terminator      complement(1636..1662)
                     /label="KanR Terminator"
                     /ApEinfo_revcolor=#b1ff67
                     /ApEinfo_fwdcolor=#b1ff67
     promoter        3971..4670
                     /label="ScREV1 Promoter"
                     /ApEinfo_revcolor=#84b0dc
                     /ApEinfo_fwdcolor=#84b0dc
     misc_feature    8374..8382
                     /label="Z3BS"
                     /ApEinfo_revcolor=#faac61
                     /ApEinfo_fwdcolor=#faac61
     misc_feature    complement(3903..3922)
                     /label="URA3 5' barcode"
                     /ApEinfo_revcolor=#008000
                     /ApEinfo_fwdcolor=#008000
     misc_feature    8830..11223
                     /label="FLO8"
                     /ApEinfo_revcolor=#d6b295
                     /ApEinfo_fwdcolor=#d6b295
ORIGIN
        1 gttacagaga tgttacgaac cactagtgca ctgcagtaca cggtttcctt gaaatttttt
       61 tgattcggta atctccgaac agaaggaaga acgaaggaag gagcacagac ttagattggt
      121 atatatacgc atatgtagtg ttgaagaaac atgaaattgc ccagtattct taacccaact
      181 gcacagaaca aaaacgtgca ggaaacgaag ataaatcatg tcgaaagcta catataagga
      241 acgtgctgct actcatccta gtcctgttgc tgccaagcta tttaatatca tgcacgaaaa
      301 gcaaacaaac ttgtgtgctt cattggatgt tcgtaccacc aaggaattac tggagttagt
      361 tgaagcatta ggtcccaaaa tttgtttact aaaaacacat gtggatatct tgactgattt
      421 ttccatggag ggcacagtta agccgctaaa ggcattatcc gccaagtaca attttttact
      481 cttcgaggac agaaaatttg ctgacattgg taatacagtc aaattgcagt actctgcggg
      541 tgtatacaga atagcagaat gggcagacat tacgaatgca cacggtgtgg tgggcccagg
      601 tattgttagc ggtttgaagc aggcggcaga agaagtaaca aaggaaccta gaggcctttt
      661 gatgttagca gaattgtcat gcaagggctc cctatctact ggagaatata ctaagggtac
      721 tgttgacatt gcgaagagcg acaaagattt tgttatcggc tttattgctc aaagagacat
      781 gggtggaaga gatgaaggtt acgattggtt gattatgaca cccggtgtgg gtttagatga
      841 caagggagat gcattgggtc aacagtatag aaccgtggat gatgtggttt ctacaggatc
      901 tgacattatt attgttggaa gaggactatt tgcaaaggga agggatgcta aggtagaggg
      961 tgaacgttac agaaaagcag gctgggaagc atatttgaga agatgcggcc agcaaaacta
     1021 aaaaactgta ttataagtaa atgcatgtat actaaactca caaattagag cttcaattta
     1081 attatatcag ttattacccg agtagagcac ttgaatccac tgccccggga atctcggtcg
     1141 taatgatttc tataatgacg aaaaaaaaaa aattggaaag aaaaagcttc atggccttta
     1201 taaaaaggaa ctatccaata cctcgccaga accaagtaac agtattttac ggggcacaaa
     1261 tcaagaacaa taagacagga ctgtaaagat ggacgcattg aactccaaag aacaacaaga
     1321 gttccaaaaa gtagtggaac aaaagcaaat gaaggatttc atgcgtttgt actctaatct
     1381 ggtagaaaga tgtttcacag actgtgtcaa tgacttcaca acatcaaagc taaccaataa
     1441 ggaacaaaca tgcatcatga agtgctcaga aaagttcttg aagcatagcg aacgtgtagg
     1501 gcagcgtttc caagaacaaa acgctgcctt gggacaaggc ttgggccgat aaggtgtact
     1561 ggcgtatata tatctaatta tgtatctctg gtgtagccca tttttagcat gtaaatataa
     1621 agaccgagcg gccgcgtgtt acaaccaatt aaccaattct gattagaaaa actcatcgag
     1681 catcaaatga aactgcaatt tattcatatc aggattatca ataccatatt tttgaaaaag
     1741 ccgtttctgt aatgaaggag aaaactcacc gaggcagttc cataggatgg caagatcctg
     1801 gtatcggtct gcgattccga ctcgtccaac atcaatacaa cctattaatt tcccctcgtc
     1861 aaaaataagg ttatcaagtg agaaatcacc atgagtgacg actgaatccg gtgagaatgg
     1921 caaaagctta tgcatttctt tccagacttg ttcaacaggc cagccattac gctcgtcatc
     1981 aaaatcactc gcatcaacca aaccgttatt cattcgtgat tgcgcctgag cgaggcgaaa
     2041 tacgcgatcg ctgttaaaag gacaattaca aacaggaatc gaatgcaacc ggcgcaggaa
     2101 cactgccagc gcatcaacaa tattttcacc tgaatcagga tattcttcta atacctggaa
     2161 tgctgttttc ccggggatcg cagtggtgag taaccatgca tcatcaggag tacggataaa
     2221 atgcttgatg gtcggaagag gcataaattc cgtcagccag tttagtctga ccatctcatc
     2281 tgtaacatca ttggcaacgc tacctttgcc atgtttcaga aacaactctg gcgcatcggg
     2341 cttcccatac aatcgataga ttgtcgcacc tgattgcccg acattatcgc gagcccattt
     2401 atacccatat aaatcagcat ccatgttgga atttaatcgc ggcctggagc aagacgtttc
     2461 ccgttgaata tggctcataa caccccttgt attactgttt atgtaagcag acagttttat
     2521 tgttcatgat gatatatttt tatcttgtgc aatgtaacat cagagatttt gagacacaac
     2581 gtggctttgt tgaataaatc gaacttttgc tgagttgaag gatcagtcat gaccaaaatc
     2641 ccttaacgtg agttttcgtt ccactgagcg tcagaccccg tagaaaagat caaaggatct
     2701 tcttgagatc ctttttttct gcgcgtaatc tgctgcttgc aaacaaaaaa accaccgcta
     2761 ccagcggtgg tttgtttgcc ggatcaagag ctaccaactc tttttccgaa ggtaactggc
     2821 ttcagcagag cgcagatacc aaatactgtt cttctagtgt agccgtagtt aggccaccac
     2881 ttcaagaact ctgtagcacc gcctacatac ctcgctctgc taatcctgtt accagtggct
     2941 gctgccagtg gcgataagtc gtgtcttacc gggttggact caagacgata gttaccggat
     3001 aaggcgcagc ggtcgggctg aacggggggt tcgtgcacac agcccagctt ggagcgaacg
     3061 acctacaccg aactgagata cctacagcgt gagctatgag aaagcgccac gcttcccgaa
     3121 gggagaaagg cggacaggta tccggtaagc ggcagggtcg gaacaggaga gcgcacgagg
     3181 gagcttccag ggggaaacgc ctggtatctt tatagtcctg tcgggtttcg ccacctctga
     3241 cttgagcgtc gatttttgtg atgctcgtca ggggggcgga gcctatggaa aaacgccagc
     3301 aacgcggcct ttttacggtt cctggccttt tgctggcctt ttgctcacat gttctttcct
     3361 gcgttatccc ctgattctgt ggataaccgt gcggccgcca atgctaaatt cgagtgaaac
     3421 acaggaagat cagaaaatcc tcatttcatc catattaaca ataatttcaa atgtttattt
     3481 gcattatttg aaactaggca agacaagcaa cgaaacgttt ttgaaaattt tgagtatttt
     3541 caataaattt gtagaggact cagatattga aaaaaagcta cagcaattaa tacttgataa
     3601 gaagagtatt gagaagggca acggttcatc atctcatgga tctgcacatg aacaaacacc
     3661 agagtcaaac gacgttgaaa ttgaggctac tgcgccaatt gatgacaata cagacgatga
     3721 taacaaaccg aagttatctg atgtagaaaa ggattaaaga tgctaagaga tagtgatgat
     3781 atttcataaa taatgtaatt ctatatatgt taattacctt ttttgcgagg catatttatg
     3841 gtgaaggata agttttgacc atcaaagaag gttaatgtgg ctgtggtttc agggtccata
     3901 aagcccacat ggataacatt acccctgaat tcgcatctag actgaactgg ccgataattg
     3961 cagacgaacg gtgttgttat ccgatacaac cggatatttt tcttttaatg agtctaaacc
     4021 gtgatagctt caggttaata caatcaaaaa aagctcaaat attcttttaa tgccgcgttc
     4081 acagattcca attgaataca actaggtagt tcattatatg aagcctttgc tactattttt
     4141 cactatagtc tgccttcacc ttaatgcaga catccacata ttttaatcac tttaaaataa
     4201 aaaggaagat atattagaag ctatgatcca atctgtaagc cagattaaaa ttcacgaact
     4261 cttctttcat ttgaattgaa tgctttgagt tggggtagat tatcgcaaat tactcatcac
     4321 atttattgac tacgaacttg ctgatgtcct ttttttattt atatttttct tcagtgaagc
     4381 gatttttttt ttacacagac caagacggaa aaaagtagct aaggaagaaa acaaaatcat
     4441 gaaaaaaatg tgaagtgatc atgcacatcg catcaactta aacattggct tagagatata
     4501 tagagttaga gtttacggca acctttaagc accaatacct tttggcatag tctaaagacc
     4561 tggttcttaa ttttaaacaa atttaactaa agatttccct atcaaagaag taacgagttg
     4621 acagattttc tcaaaataaa tcgatactgc atttctaggc atatccagcg agatctatgA
     4681 GGccctacgc ttgccctgta gaaagttgtg ataggagatt cagcagatct gacgagctga
     4741 ctaggcatat tcgtattcac accggccaaa agcctttcca atgtagaatc tgtatgagaa
     4801 acttcagcag aagtgaccat ttgactacgc acattagaac ccacaccggc gagaagccgt
     4861 tcgcgtgtga catttgtgga agaaagttcg ccagatctga tgaaagaaag agacatacaa
     4921 agatccatac aggaggtggg ggcactccgg cagcagcctc aaccctagaa gatccaagcg
     4981 ctggagacat gagggcagcc aacttgtggc caagcccatt aatgatcaaa agatctaaga
     5041 agaattctct tgcactgtct ttgaccgctg atcaaatggt ttccgcacta cttgatgctg
     5101 aaccacctat attgtacagt gaatacgacc caactcgtcc tttttccgag gcttccatga
     5161 tgggtctttt gacaaatcta gcagacaggg aattagttca tatgattaat tgggccaaaa
     5221 gagttcccgg ctttgttgac ttgacattac atgaccaggt acatcttctt gaatgcgcgt
     5281 ggttagaaat attgatgatc ggattagtgt ggagaagtat ggagcaccct gtaaaattat
     5341 tatttgcacc taatttatta ttggacagga accaaggtaa atgcgtagaa ggtatggttg
     5401 agatttttga tatgcttctt gccactagct ccaggttcag aatgatgaat ttgcaaggag
     5461 aagaattcgt ttgcctgaaa tcaattattt tgttaaatag cggtgtctat acatttttaa
     5521 gctcaactct gaaaagcctg gaagagaaag accatataca tagagtgttg gacaagatca
     5581 ctgatacatt gattcacctt atggcgaaag caggattgac tctgcagcaa cagcatcaga
     5641 ggctagctca gttactacta attttgtcac acattagaca tatgtctaac aagggtatgg
     5701 agcacctgta ttctatgaag tgtaaaaacg tcgttcctct gtatgattta ttactagaaa
     5761 tgctggacgc tcacaggttg catgcaccaa cttctagagg cggagcctcc gttgaagaaa
     5821 ccgaccaatc ccacctagcg acagcagggt ctacatctag cGGTTCTgaa ctgcatttgg
     5881 acggtGAGga cgttgccatg gcccacgctg acgctttaga cgattttgat ttagatatgt
     5941 tgggtgacgg ggactctcca gggcctggct tcactccaca tgattcagca ccttacggtg
     6001 cgctggatat ggctgacttc gaatttgagc agatgttcac cgatgctctg ggtattgatg
     6061 agtatggtgg atcctaactc gagataaagc aatcttgatg aggataatga tttttttttg
     6121 aatatacata aatactaccg tttttctgct agattttgtg atgacgtaaa taagtacata
     6181 ttacttttta agccaagaca agattaagca ttaactttac ccttttcttt ctaagtttca
     6241 atattagtta tcactgttta aaagttatgg cgagaacgtc ggcggttaaa atatattacc
     6301 ctgaacggct gccaaaccag atgtcaacac agctacaacg ccccattatc ttagcctaaa
     6361 aaaaccttct ctttggaact ttcagtaata cgcttaactg ctcattgcta tattgaagta
     6421 cggccgcgtg ggcgtgcgtg ggcgggcgtg ggcgtgcgtg ggcgggcgtg ggcgtgcgtg
     6481 ggcgtctaga ccgtgcgtcc tcgtcatcac cggtcgcgtt cctgaaacgc agatgtgcct
     6541 cgcgccgcac tgctccgaac aataaagatt ctacaatact agcttttatg gttatgaaga
     6601 ggaaaaattg gcagtaacct ggccccacaa accttcaaat taacgaatca aattaacaac
     6661 cataggatga taatgcgatt agttttttag ccttatttct ggggtaatta atcagcgaag
     6721 cgatgatttt tgatctatta acagatatat aaatggaaaa gctgcataac cactttaact
     6781 aatactttca acattttcag tttgtattac ttcttattca aatgtcataa aagtatcaac
     6841 aaaaaattgt taatatacct ctatacttta acgtcaagga gaaaaaacta taagatctat
     6901 gTACCATGTT CCTGAAATGA GGCTACATTA CCCCCTGGTG AACACTCAAT CTAACGCCGC
     6961 AATAACACCC ACCAGAAGTT ACGACAATAC CCTTCCTTCG TTTAACGAGC TATCACACCA
     7021 GAGTACAATC AATCTTCCAT TCGTCCAACG CGAAACTCCA AACGCATATG CTAATGTTGC
     7081 CCAATTAGCT ACGTCGCCAA CTCAGGCTAA ATCAGGGTAT TATTGTCGCT ATTATGCTGT
     7141 GCCTTTTCCC ACATATCCAC AACAACCACA ATCTCCATAT CAACAAGCTG TACTTCCTTA
     7201 TGCCACCATT CCCAACAGCA ATTTCCAACC ATCTTCTTTC CCTGTGATGG CAGTGATGCC
     7261 TCCAGAGGTT CAATTTGATG GATCATTCTT GAACACCTTA CATCCTCACA CAGAGTTGCC
     7321 TCCAATCATT CAAAACACTA ATGATACTAG CGTCGCACGT CCAAATAACC TTAAATCAAT
     7381 AGCAGCAGCG TCACCAACAG TGACAGCAAC AACAAGAACA CCTGGCGTCA GTTCAACGTC
     7441 AGTTCTCAAA CCACGCGTTA TAACTACGAT GTGGGAAGAT GAGAATACTA TCTGCTACCA
     7501 AGTAGAGGCG AACGGTATAT CAGTCGTGCG TAGGGCTGAC AACAACATGA TTAACGGCAC
     7561 CAAGTTGTTG AATGTCACGA AGATGACAAG GGGGAGAAGG GATGGAATAT TAAGATCCGA
     7621 GAAGGTTAGG GAAGTCGTGA AGATTGGCTC CATGCACCTC AAGGGTGTTT GGATTCCTTT
     7681 CGAAAGGGCT TATATCCTGG CTCAACGTGA ACAGATTCTA GATCATCTGT ACCCGCTCTT
     7741 CGTCAAAGAT ATAGAATCCA TTGTTGATGC CAGAAAGCCC AGCAACAAGG CATCTTTGAC
     7801 CCCCAAATCT AGCCCTGCCC CCATCAAGCA AGAACCATCT GATAATAAAC ACGAAATTGC
     7861 TACTGAAATT AAGCCGAAGA GTATTGATGC TTTATCGAAT GGAGCATCTA CTCAGGGTGC
     7921 TGGCGAACTG CCCCACTTAA AAATCAACCA TATCGATACT GAGGCCCAAA CAAGTAGAGC
     7981 AAAAAATGAA TTATCAGGAT CCtaactcga gataaagcaa tcttgatgag gataatgatt
     8041 tttttttgaa tatacataaa tactaccgtt tttctgctag attttgtgat gacgtaaata
     8101 agtacatatt actttttaag ccaagacaag attaagcatt aactttaccc ttttctttct
     8161 aagtttcaat attagttatc actgtttaaa agttatggcg agaacgtcgg cggttaaaat
     8221 atattaccct gaacggctgg atgcacacac tggcttaaga tgacaacgcc ccattatctt
     8281 agcctaaaaa aaccttctct ttggaacttt cagtaatacg cttaactgct cattgctata
     8341 ttgaagtacg gccgcgtggg cgtgcgtggg cgggcgtggg cgtgcgtggg cgggcgtggg
     8401 cgtgcgtggg cgtctagacc gtgcgtcctc gtcatcaccg gtcgcgttcc tgaaacgcag
     8461 atgtgcctcg cgccgcactg ctccgaacaa taaagattct acaatactag cttttatggt
     8521 tatgaagagg aaaaattggc agtaacctgg ccccacaaac cttcaaatta acgaatcaaa
     8581 ttaacaacca taggatgata atgcgattag ttttttagcc ttatttctgg ggtaattaat
     8641 cagcgaagcg atgatttttg atctattaac agatatataa atggaaaagc tgcataacca
     8701 ctttaactaa tactttcaac attttcagtt tgtattactt cttattcaaa tgtcataaaa
     8761 gtatcaacaa aaaattgtta atatacctct atactttaac gtcaaggaga aaaaactata
     8821 agatctatgA GTTATAAAGT GAATAGTTCG TATCCAGATT CAATTCCTCC CACGGAACAA
     8881 CCGTACATGG CAAGCCAGTA TAAACAAGAT TTGCAGAGTA ATATTGCAAT GGCAACGAAT
     8941 AGTGAACAGC AGCGACAACA ACAGCAGCAG CAGCAACAGC AGCAACAGCA GTGGATAAAT
     9001 CAACCTACGG CGGAAAATTC GGATTTGAAG GAAAAAATGA ACTGCAAGAA TACGCTCAAT
     9061 GAGTACATAT TTGACTTTCT TACGAAGTCG TCTTTGAAAA ACACTGCAGC AGCCTTTGCT
     9121 CAAGATGCGC ACCTAGATAG AGACAAAGGC CAAAACCCAG TCGACGGACC CAAATCTAAA
     9181 GAAAACAATG GTAACCAGAA TACGTTCTCG AAGGTAGTAG ATACACCTCA AGGCTTTTTG
     9241 TATGAATGGT GGCAAATATT CTGGGACATC TTTAATACCA GTTCTTCCAG AGGTGGCTCA
     9301 GAGTTCGCTC AGCAATATTA TCAACTAGTT CTTCAAGAAC AAAGGCAGGA ACAAATATAT
     9361 AGAAGCTTGG CTGTTCATGC GGCAAGGCTA CAACACGATG CAGAACGAAG AGGGGAATAT
     9421 AGTAACGAGG ACATAGACCC CATGCACTTG GCTGCTATGA TGCTAGGAAA TCCTATGGCA
     9481 CCTGCGGTTC AAATGCGCAA TGTTAATATG AACCCTATAC CAATTCCTAT GGTTGGTAAC
     9541 CCTATCGTTA ATAATTTTTC CATTCCACCA TACAATAATG CAAACCCCAC GACTGGTGCA
     9601 ACTGCTGTTG CTCCCACAGC GCCGCCTTCC GGCGATTTTA CAAATGTAGG GCCAACCCAG
     9661 AATCGGAGTC AAAACGTTAC TGGCTGGCCA GTCTATAATT ATCCAATGCA ACCCACTACG
     9721 GAAAATCCAG TGGGAAACCC GTGTAACAAT AATACCACAA ATAATACAAC TAATAACAAA
     9781 TCTCCAGTGA ACCAACCTAA AAGTTTAAAA ACTATGCATT CAACAGATAA ACCAAATAAT
     9841 GTCCCGACGT CAAAATCTAC AAGAAGTAGA TCTGCAACCT CAAAAGCGAA GGGTAAAGTT
     9901 AAAGCCGGTC TAGTGGCTAA GAGAAGAAGA AAAAATAATA CCGCTACAGT TTCCGCGGGA
     9961 TCGACGAACG CTTGTTCGCC AAATATTACC ACACCAGGCT CAACAACAAG TGAACCCGCT
    10021 ATGGTAGGTT CAAGAGTAAA TAAGACTCCA AGATCAGATA TTGCTACTAA CTTCCGCAAT
    10081 CAAGCAATAA TATTTGGCGA GGAAGATATT TATTCTAATT CCAAATCTAG CCCATCGTTG
    10141 GATGGAGCAT CACCTTCCGC TTTAGCTTCT AAACAGCCCA CAAAGGTAAG GAAAAATACA
    10201 AAAAAGGCAT CCACCTCAGC TTTTCCAGTA GAGTCTACGA ATAAACTCGG TGGCAACAGC
    10261 GTGGTGACAG GTAAAAAGCG CAGTCCCCCT AACACTAGAG TGTCGAGGAG GAAATCCACT
    10321 CCTTCTGTTA TTCTGAATGC TGATGCCACT AAGGATGAGA ATAATATGTT AAGAACATTC
    10381 TCGAATACTA TTGCTCCGAA TATTCATTCC GCTCCGCCCA CTAAAACTGC GAATTCTCTC
    10441 CCTTTTCCAG GTATAAATTT GGGAAGTTTC AACAAGCCGG CTGTATCCAG TCCATTATCT
    10501 TCAGTGACAG AGAGTTGCTT CGATCCAGAA AGTGGCAAGA TTGCCGGAAA GAATGGACCC
    10561 AAGCGAGCAG TAAACTCAAA AGTTTCGGCA TCATCCCCAT TAAGCATAGC AACACCTCGG
    10621 TCTGGTGACG CTCAGAAGCA AAGAAGTTCT AAGGTACCAG GAAACGTGGT TATAAAGCCG
    10681 CCACATGGGT TTTCAACCAC CAATTTGAAT ATTACTTTAA AGAACTCTAA AATAATCACT
    10741 TCACAGAATA ATACAGTATC CCAAGAATTG CCGAATGGGG GAAACATACT GGAGGCGCAA
    10801 GTAGGCAATG ATTCAAGAAG TAGTAAAGGC AATCGTAACA CATTATCTAC TCCAGAGGAA
    10861 AAAAAGCCGA GTAGTAATAA TCAAGGATAT GATTTTGACG CCCTCAAAAA TTCAAGTTCT
    10921 TTGTTGTTTC CTAATCAAGC TTATGCTTCT AACAATAGAA CACCAAACGA GAATTCAAAT
    10981 GTTGCTGATG AAACCTCTGC ATCTACAAAT AGTGGCGATA ATGATAACAC ATTAATTCAG
    11041 CCCTCATCCA ATGTGGGTAC AACTTTGGGT CCTCAGCAAA CCAGTACTAA TGAAAATCAG
    11101 AATGTACACT CTCAGAACTT GAAGTTTGGG AATATTGGTA TGGTTGAAGA TCAAGGACCG
    11161 GATTACGATC TCAATTTACT GGATACAAAT GAAAATGATT TCAATTTTAT TAATTGGGAA
    11221 GGCGGATCCt aactcgagat aaagcaatct tgatgaggat aatgattttt ttttgaatat
    11281 acataaatac taccgttttt ctgctagatt ttgtgatgac gtaaataagt acatattact
    11341 ttttaagcca agacaagatt aagcattaac tttacccttt tctttctaag tttcaatatt
    11401 agttatcact gtttaaaagt tatggcgaga acgtcggcgg ttaaaatata ttaccctgaa
    11461 cggctgagca
//
